# Supplementary material for: Natural antibodies and CRP drive anaphylatoxin production by urate crystals
Source: Sci Rep. 2022 Mar 16;12:4483. doi: 10.1038/s41598-022-08311-z (PMC8924570; doi:10.1038/s41598-022-08311-z)
Supplement: Supplementary file 1 — Supplementary Information 1. [file 41598_2022_8311_MOESM1_ESM.xlsx]

## Sheet: FA 52-18_Protein intensities
log2 MSU bound A	log2 MSU-bound B	log2 Zymosan-bound A	log2 Zymosan-bound B	log2 Input Serum A	log2 Input Serum B	C: Potential contaminant	N: Mean	N: Peptides	N: Sequence coverage [%]	N: Mol. weight [kDa]	N: Score	T: Protein IDs	T: Majority protein IDs	T: Protein names	T: Gene names
33.8093	33.9368	24.841	24.0295	29.392	26.1253		27.7587	397	75.9	515.6	323.31	P04114	P04114	Apolipoprotein B-100;Apolipoprotein B-48	APOB
29.7884	31.8523	28.9597	28.9058	35.325	36.2693	+	35.7972	85	91	69.366	323.31	CON__P02768-1;P02768;A0A0C4DGB6;B7WNR0;H0YA55;D6RHD5;C9JKR2;P02768-2;A0A087WWT3;P02768-3;H7C013	CON__P02768-1;P02768;A0A0C4DGB6;B7WNR0;H0YA55;D6RHD5;C9JKR2;P02768-2;A0A087WWT3;P02768-3	Serum albumin	ALB
29.2782	30.4884	31.4141	32.3347	30.813	31.6224		31.2177	143	82.3	187.15	323.31	P01024;M0QYC8;M0QXZ3;M0R0Q9	P01024	Complement C3;Complement C3 beta chain;C3-beta-c;Complement C3 alpha chain;C3a anaphylatoxin;Acylation stimulating protein;Complement C3b alpha chain;Complement C3c alpha chain fragment 1;Complement C3dg fragment;Complement C3g fragment;Complement C3d fragment;Complement C3f fragment;Complement C3c alpha chain fragment 2	C3
30.3121	30.088	29.7145	29.7625	29.2602	29.101		29.1806	26	49.1	64.106	323.31	A0A087X2C0;A0A075B6N9;P01871;P01871-2;A0A0C4DH37;A0A0B4J1V1;A0A0B4J1U9;A0A075B7F0;A0A0C4DH32;A0A0J9YVY3;A0A0B4J1X8	A0A087X2C0;A0A075B6N9;P01871;P01871-2	Ig mu chain C region	IGHM
27.9544	29.673	18.4556	17.3813	22.8023	22.9274		22.8649	50	58.1	501.31	323.31	P08519;A0A087WWY0;Q16609	P08519	Apolipoprotein(a)	LPA
24.0576	29.6343	17.1046	21.1179	20.7497	26.0125		23.3811	11	29	25.038	122.81	P02741;Q5VVP7;P02741-2;C9JRE9	P02741;Q5VVP7;P02741-2	C-reactive protein;C-reactive protein(1-205)	CRP
27.79	29.5597	27.3083	28.9863	27.2424	26.8321	+	27.0372	55	60.6	66.038	323.31	P04264;CON__P04264;CON__H-INV:HIT000016045;F8VP67;CON__Q9H552	P04264;CON__P04264	Keratin, type II cytoskeletal 1	KRT1
27.9569	29.4849	27.0596	28.287	26.515	27.2342		26.8746	64	91.2	65.432	323.31	P35908	P35908	Keratin, type II cytoskeletal 2 epidermal	KRT2
27.987	29.3823	27.2112	28.5346	26.5684	27.0439	+	26.8061	42	59.4	59.51	323.31	CON__P13645;P13645;CON__Q7Z3Y7;Q7Z3Y7;CON__Q148H6;CON__Q7Z3Y8;Q7Z3Y8;CON__Q7Z3Z0;Q7Z3Z0;CON__Q7Z3Y9;Q7Z3Y9	CON__P13645;P13645	Keratin, type I cytoskeletal 10	KRT10
27.9329	29.2094	23.6955	23.3629	24.603	25.0858		24.8444	9	28.6	25.773	186.09	P02747	P02747	Complement C1q subcomponent subunit C	C1QC
26.2752	29.1368	25.8874	29.1552	26.3864	26.325	+	26.3557	47	70.6	62.064	323.31	P35527;CON__P35527;K7EQQ3	P35527;CON__P35527;K7EQQ3	Keratin, type I cytoskeletal 9	KRT9
28.5839	28.7933	29.6264	29.8172	28.9702	29.1627	+	29.0665	8	52.4	24.409	87.098	CON__P00761	CON__P00761
27.6212	28.7518	24.0627	23.4744	24.1145	25.7857		24.9501	9	45.4	26.459	156.79	D6R934;P02746;A0A0A0MSV6;D6RGJ1	D6R934;P02746;A0A0A0MSV6	Complement C1q subcomponent subunit B	C1QB
28.5685	28.5788	30.4278	30.3945	26.8021	27.1074		26.9547	29	76.4	54.305	283.23	P04004;F5GX75;CON__Q3ZBS7;H0YJW9	P04004	Vitronectin;Vitronectin V65 subunit;Vitronectin V10 subunit;Somatomedin-B	VTN
27.5424	28.5211	30.3129	29.4679	31.9834	33.0818		32.5326	24	55.2	51.153	323.31	A0A087WV47;A0A0B4J1U8	A0A087WV47		IGHG1
27.9885	28.4366	30.1587	31.074	27.3393	28.2904		27.8148	35	64.4	52.602	323.31	P01008;Q8TCE1	P01008	Antithrombin-III	SERPINC1
28.1662	28.342	29.2908	26.764	25.1214	25.5361		25.3287	29	74.1	36.154	323.31	P02649;H0Y7L5;E9PEV4;E7ERP7;CON__Q03247	P02649;H0Y7L5;E9PEV4;E7ERP7	Apolipoprotein E	APOE
25.8773	28.2783	22.5811	22.7227	24.0352	24.1032		24.0692	29	46.1	76.684	323.31	P09871;F8WCZ6;A0A087X232;H0Y5D1;F5H7T4;B5MCV4	P09871;F8WCZ6;A0A087X232	Complement C1s subcomponent;Complement C1s subcomponent heavy chain;Complement C1s subcomponent light chain	C1S
26.4556	28.267	28.4551	28.6672	28.2595	28.62		28.4397	79	53.4	192.78	323.31	P0C0L4;P0C0L4-2	P0C0L4;P0C0L4-2	Complement C4-A;Complement C4 beta chain;Complement C4-A alpha chain;C4a anaphylatoxin;C4b-A;C4d-A;Complement C4 gamma chain	C4A
25.7267	28.1994	21.5899	23.6905	23.4828	23.247		23.3649	30	53.5	81.889	323.31	B4DPQ0;F5H2D0;P00736;F5H1V0;F5H6Y3;F5H3N3;F5H3A3;F5H1N6;F5GWL0	B4DPQ0;F5H2D0;P00736	Complement C1r subcomponent;Complement C1r subcomponent heavy chain;Complement C1r subcomponent light chain	C1R
27.9067	28.1201	24.9125	25.5656	27.1655	25.8056		26.4855	84	50.6	249.4	323.31	P02751-14;P02751-8;P02751-3;P02751;P02751-9;P02751-17;P02751-7;P02751-15;P02751-10;P02751-6;P02751-5;P02751-11;P02751-13;P02751-4;P02751-12;H0Y7Z1;P02751-16;P02751-2;H0Y4K8	P02751-14;P02751-8;P02751-3;P02751;P02751-9;P02751-17;P02751-7;P02751-15;P02751-10;P02751-6;P02751-5;P02751-11;P02751-13;P02751-4;P02751-12;H0Y7Z1	Fibronectin;Anastellin;Ugl-Y1;Ugl-Y2;Ugl-Y3	FN1
25.7734	27.8433	24.9267	24.1297	31.2228	30.2387		30.7307	84	63.6	163.29	323.31	P01023;F8W7L3;H0YFH1;F5H1E8	P01023	Alpha-2-macroglobulin	A2M
25.1558	27.6302	24.6734	24.5087	26.9	25.1965		26.0483	23	44.2	49.757	169.28	P05155-2;P05155;P05155-3;H9KV48;E9PGN7;H0YCA1;CON__P50448	P05155-2;P05155;P05155-3;H9KV48;E9PGN7	Plasma protease C1 inhibitor	SERPING1
28.4988	27.5555	29.6247	29.7096	30.0372	30.078		30.0576	14	84.9	12.996	323.31	A0A087WZW8;A0A087X1V9;P01834;A0A075B6H6	A0A087WZW8;A0A087X1V9;P01834;A0A075B6H6	Ig kappa chain C region	IGKV3-11;IGKC
26	27.4314	27.646	27.473	30.9944	33.0026		31.9985	38	68.4	46.736	323.31	P01009;P01009-2;P01009-3;G3V2B9;G3V544;G3V5R8;G3V387;A0A0B4J278;A0A0G2JPK4;P20848	P01009;P01009-2;P01009-3	Alpha-1-antitrypsin;Short peptide from AAT	SERPINA1
27.1592	27.3909	29.6152	29.2053	25.0074	24.8977		24.9525	41	59	70.036	323.31	P00734;E9PIT3;C9JV37;CON__P00735	P00734;E9PIT3	Prothrombin;Activation peptide fragment 1;Activation peptide fragment 2;Thrombin light chain;Thrombin heavy chain	F2
26.5715	27.1815	29.2146	28.9231	29.0295	29.8858		29.4576	35	78.3	30.777	323.31	P02647;F8W696	P02647;F8W696	Apolipoprotein A-I;Proapolipoprotein A-I;Truncated apolipoprotein A-I	APOA1
25.2575	27.1136	24.3372	24.8937	23.2024	23.2311		23.2168	47	45.6	129.38	323.31	P07996;P07996-2;A8MZG1;P35442	P07996;P07996-2	Thrombospondin-1	THBS1
24.7339	27.0459	23.199	23.4117	31.3684	32.7026		32.0355	69	78.2	77.063	323.31	P02787;H7C5E8;C9JVG0;F8WCI6;F8WEK9;C9JB55;F8WC57;CON__Q2HJF0	P02787	Serotransferrin	TF
25.5608	27.0162	22.2212	23.3058	21.1953	23.4747		22.335	10	41.2	26.016	55.339	P02745;X6RLJ0	P02745;X6RLJ0	Complement C1q subcomponent subunit A	C1QA
23.0303	26.4646	19.4937	21.0113	19.6233	20.4566		20.04	18	36.1	77.213	293.47	P23142;CON__ENSEMBL:ENSBTAP00000016046;A0A0U1RRA4	P23142	Fibulin-1	FBLN1
24.0019	26.3517	23.5075	24.0544	29.2405	31.8895		30.565	33	70	45.205	323.31	P00738;J3QR68;H0Y300;A0A0C4DGL8;P00738-2;J3QLC9;A0A087WU08;H3BS21;J3KRH2;J3KSV1;J3QQI8;H3BMJ7	P00738;J3QR68;H0Y300;A0A0C4DGL8;P00738-2;J3QLC9;A0A087WU08	Haptoglobin;Haptoglobin alpha chain;Haptoglobin beta chain	HP
25.3392	26.0637	24.2968	26.158	21.39	23.2196		22.3048	28	53.7	69.756	323.31	P02671-2;P02671;A0A087WUA0	P02671-2;P02671	Fibrinogen alpha chain;Fibrinopeptide A;Fibrinogen alpha chain	FGA
24.8348	26.0423	20.0961	18.384	24.9463	26.005		25.4757	26	53.8	67.033	323.31	P04003;A6PVY5	P04003	C4b-binding protein alpha chain	C4BPA
22.5931	25.9683	22.6807	25.989	17.8283	15.5602		16.6943	34	54.2	76.625	323.31	E7EQB2;E7ER44;P02788-2;P02788;C9JCF5	E7EQB2;E7ER44;P02788-2;P02788	Lactotransferrin;Lactoferricin-H;Kaliocin-1;Lactoferroxin-A;Lactoferroxin-B;Lactoferroxin-C	LTF
24.1987	25.7176	23.851	25.1169	24.4189	23.3992	+	23.909	9	14.4	61.802	29.318	CON__Q7Z794;Q7Z794;F8VS61	CON__Q7Z794;Q7Z794	Keratin, type II cytoskeletal 1b	KRT77
25.9392	25.7132	24.5495	24.1057	27.6092	26.347		26.9781	61	56.5	139.09	323.31	P08603;P08603-2;A0A087WYK9;Q6NSD3;Q02985-2;Q02985	P08603	Complement factor H	CFH
26.455	25.6911	27.8909	24.2521	29.2936	29.3666		29.3301	18	66	37.654	84.026	P01876	P01876	Ig alpha-1 chain C region	IGHA1
25.6618	25.657	27.4482	27.7471	25.2753	27.0285		26.1519	24	46	63.173	245.6	P02748	P02748	Complement component C9;Complement component C9a;Complement component C9b	C9
23.9621	25.5633	23.0665	24.8526	23.0222	22.259	+	22.6406	38	52.9	62.378	253.28	CON__P13647;P13647;F8W0C6;H0YI76;H0YIN9;F8VUG2;F8W1U3;F8VV57;F8VU69	CON__P13647;P13647	Keratin, type II cytoskeletal 5	KRT5
25.701	25.5198	27.2185	26.2724	27.3897	27.2556		27.3226	6	70.3	11.167	179.08	A0A087WW89;A0A0B4J1Y9;P01771	A0A087WW89;A0A0B4J1Y9		IGHV3-72
25.4887	25.4359	28.9112	30.1522	25.5643	26.2354		25.8998	24	44.2	48.803	323.31	P10909-4;P10909;P10909-5;P10909-2;H0YLK8;H0YC35;P10909-3;E7ERK6;E7ETB4;E5RJZ5;H0YAS8;E5RG36;E5RGB0;E5RH61	P10909-4;P10909;P10909-5;P10909-2;H0YLK8;H0YC35;P10909-3;E7ERK6	Clusterin;Clusterin beta chain;Clusterin alpha chain;Clusterin	CLU
23.5693	25.3188	22.7773	24.588	22.078	20.6659	+	21.3719	25	51.7	51.621	276.04	CON__P02533;P02533;CON__Q6IFX2;CON__Q61782;K7EMS3	CON__P02533;P02533	Keratin, type I cytoskeletal 14	KRT14
25.4154	25.2616	28.1215	27.2512	26.5845	26.9036		26.744	6	66.1	11.775	155.59	P01620	P01620	Ig kappa chain V-III region SIE
24.6007	25.0673	27.6212	28.4348	25.6966	26.1582		25.9274	76	52.1	188.3	323.31	P01031;CON__Q1A7A4	P01031	Complement C5;Complement C5 beta chain;Complement C5 alpha chain;C5a anaphylatoxin;Complement C5 alpha chain	C5
24.6214	25.0561	27.3478	28.2155	28.2783	26.406		27.3422	38	48.3	106.46	323.31	P19823;Q5T985;A0A087WTE1;Q5T987	P19823;Q5T985;A0A087WTE1	Inter-alpha-trypsin inhibitor heavy chain H2	ITIH2
21.5632	25.0515	14.5026	16.1465	15.7921	23.3881		19.5901	54	35.2	226.53	323.31	P35579;P35579-2;Q5BKV1;B1PS43;P35749-4;P35749-3;P35749;P35580;P35749-2;P35580-5;P35580-2;P35580-3;P35580-4;B1AH99;A0A0C4DFM8;A1L2Z2;E7ERA5	P35579;P35579-2	Myosin-9	MYH9
22.4706	25.0403	23.6099	27.2742	27.31	27.5968		27.4534	38	50	103.36	323.31	Q14624	Q14624	Inter-alpha-trypsin inhibitor heavy chain H4;70 kDa inter-alpha-trypsin inhibitor heavy chain H4;35 kDa inter-alpha-trypsin inhibitor heavy chain H4	ITIH4
25.2382	25.0275	27.8026	25.8134	27.727	27.7077		27.7173	11	96.2	11.236	273.8	A0A075B6K9;P0CG05;A0A075B6L0;P0CG06;P0CF74;A0A075B6L1;A0M8Q6	A0A075B6K9;P0CG05;A0A075B6L0;P0CG06	Ig lambda-2 chain C regions;Ig lambda-3 chain C regions	IGLC2;IGLC3
24.2477	25.0151	29.8755	29.463	25.7772	26.9106		26.3439	44	78.8	45.398	323.31	P06727	P06727	Apolipoprotein A-IV	APOA4
23.5978	24.9805	22.7972	22.5125	29.0981	27.4466		28.2723	59	57.8	122.2	323.31	P00450;E9PFZ2;H7C5R1;H7C5N5	P00450;E9PFZ2;H7C5R1	Ceruloplasmin	CP
16.1591	24.8573	18.1063	12	12	12		12	3	28.9	21.164	3.9049	C9JX21;C9JRM1;C9JNR4;P61586;E9PLA2;Q5JR06;Q5JR07;E9PN11;E9PQH6;Q5JR08;Q5JR05;U3KQA9;U3KQV3;P08134	C9JX21;C9JRM1;C9JNR4;P61586	Transforming protein RhoA	RHOA
21.4394	24.8248	22.3363	23.7546	27.5686	30.2041		28.8864	23	53.2	47.65	323.31	P01011;G3V595;P01011-2;G3V3A0;A0A087WY93;P01011-3	P01011;G3V595	Alpha-1-antichymotrypsin;Alpha-1-antichymotrypsin His-Pro-less	SERPINA3
24.6211	24.8007	15.5736	12	20.545	18.6839		19.6145	377	76.1	489.83	77.111	A0A087WTM7;A8MUN2	A0A087WTM7		APOB
23.0682	24.7729	26.3559	27.3283	28.0325	29.6364		28.8344	18	52	56.889	300.59	A0A087WXL8;A0A075B6N8;A0A087WVW2;P01860;A0A0C4DH29	A0A087WXL8;A0A075B6N8;A0A087WVW2;P01860	Ig gamma-3 chain C region	IGHG3
21.3172	24.7447	21.3308	30.5678	23.09	26.6023		24.8461	10	64.8	13.527	323.31	P0DJI9;E9PR14;G3V1D9;P0DJI9-2	P0DJI9	Serum amyloid A-2 protein	SAA2
26.461	24.6577	26.5843	27.1915	22.6879	22.9261		22.807	18	33	59.578	220.63	P04196	P04196	Histidine-rich glycoprotein	HRG
25.6279	24.6214	26.6225	23.9525	26.6252	25.7644		26.1948	6	73.5	11.192	41.313	A0A087X0P6;A0A075B6S2	A0A087X0P6;A0A075B6S2		IGKV2D-29
23.5633	24.571	21.4571	21.6482	17.1956	16.9835		17.0895	26	29.6	138.11	323.31	Q13201;E7EPG1;Q13201-2	Q13201;E7EPG1	Multimerin-1;Platelet glycoprotein Ia*;155 kDa platelet multimerin	MMRN1
25.5455	24.5575	25.9239	24.8829	26.6472	26.5412		26.5942	6	52.1	12.965	170.62	A0A0J9YY99;A0A0B4J2B7	A0A0J9YY99;A0A0B4J2B7		IGHV3-30
21.9491	24.5186	21.8906	22.8105	28.8965	30.084		29.4902	23	62.6	51.676	297.8	P02790;Q9BS19	P02790;Q9BS19	Hemopexin	HPX
23.8114	24.5006	26.7945	26.2556	20.2979	19.2661		19.782	55	28.7	252.23	323.31	A0A0A0MRJ7;P12259	A0A0A0MRJ7;P12259	Coagulation factor V;Coagulation factor V heavy chain;Coagulation factor V light chain	F5
24.3014	24.452	25.8258	26.0329	21.3777	21.6621		21.5199	6	36.6	10.845	51.348	P02776	P02776	Platelet factor 4;Platelet factor 4, short form	PF4
22.9825	24.3318	22.9788	23.069	22.4118	20.83		21.6209	1	2.1	37.966	6.815	Q86TJ2-3;Q86TJ2-2;Q86TJ2	Q86TJ2-3;Q86TJ2-2;Q86TJ2	Transcriptional adapter 2-beta	TADA2B
21.1732	24.2967	19.5913	21.7403	20.1667	12		16.0833	17	35.3	74.433	29.466	P23142-4;B1AHL2;P23142-2;P23142-3;B1AHM7;B1AHM9;H7C1M6;B1AHM6;B1AHN3;B1AHM8	P23142-4;B1AHL2;P23142-2;P23142-3	Fibulin-1	FBLN1
21.9405	24.1674	22.9141	21.9973	20.5889	20.6696		20.6293	14	14	146.45	68.09	A0A0U1RR20;Q92954-5;Q92954-4;Q92954-3;Q92954-6;Q92954-2;Q92954	A0A0U1RR20;Q92954-5;Q92954-4;Q92954-3;Q92954-6;Q92954-2;Q92954	Proteoglycan 4;Proteoglycan 4 C-terminal part	PRG4
25.9287	24.1634	25.0296	23.2883	24.2772	23.6332		23.9552	6	48.3	13.079	38.031	A0A0C4DH68;A0A075B6R9	A0A0C4DH68;A0A075B6R9		IGKV2-24;IGKV2D-24
23.189	24.1588	18.1918	16.3298	23.5062	23.8519		23.679	12	17.6	75.122	107.04	P07225;G5E9F8;H7BXT0;CON__P07224	P07225;G5E9F8	Vitamin K-dependent protein S	PROS1
22.7146	24.1151	22.9132	23.2905	27.8384	25.8173		26.8278	31	41.3	101.39	323.31	P19827;P19827-2;F8WAS2;H7C0N0;H7C5I0;B5MCP1	P19827;P19827-2	Inter-alpha-trypsin inhibitor heavy chain H1	ITIH1
21.0935	24.0872	28.439	30.0009	22.3979	26.7774		24.5877	18	38.3	53.383	233.49	P18428	P18428	Lipopolysaccharide-binding protein	LBP
22.8303	24.0383	22.876	22.9318	24.0216	22.2754		23.1485	78	52.5	192.75	31.502	P0C0L5	P0C0L5	Complement C4-B;Complement C4 beta chain;Complement C4-B alpha chain;C4a anaphylatoxin;C4b-B;C4d-B;Complement C4 gamma chain	C4B
23.4025	23.9956	30.0375	28.3036	29.9902	29.958		29.9741	17	65.6	35.9	170.58	P01859	P01859	Ig gamma-2 chain C region	IGHG2
21.7369	23.874	24.7405	24.5578	23.4261	21.395		22.4105	6	42.9	8.647	12.824	K7ERI9;P02654;K7EJI9;K7ELM9;K7EPF9;K7EKP1	K7ERI9;P02654;K7EJI9;K7ELM9;K7EPF9;K7EKP1	Apolipoprotein C-I;Truncated apolipoprotein C-I	APOC1
22.8589	23.7223	26.1454	26.4669	22.0641	22.2478		22.1559	8	44.9	25.402	22.793	A0A087X1J7;P22352;H0YBE4;Q6NXQ3;E5RG32;H0YC19	A0A087X1J7;P22352	Glutathione peroxidase;Glutathione peroxidase 3	GPX3
24.6736	23.7091	31.0594	30.8554	26.7137	25.6713		26.1925	67	73.2	90.568	323.31	P00747;Q5TEH5;A6PVI2;CON__P06868;Q02325;Q15195	P00747	Plasminogen;Plasmin heavy chain A;Activation peptide;Angiostatin;Plasmin heavy chain A, short form;Plasmin light chain B	PLG
21.3033	23.6786	20.7979	21.2968	26.835	28.7269		27.7809	10	42.5	39.324	124.16	P02765;C9JV77	P02765;C9JV77	Alpha-2-HS-glycoprotein;Alpha-2-HS-glycoprotein chain A;Alpha-2-HS-glycoprotein chain B	AHSG
20.1502	23.6689	16.8221	22.6977	19.5536	19.3039	+	19.4288	10	8.4	282.39	273.11	CON__Q86YZ3;Q86YZ3	CON__Q86YZ3;Q86YZ3	Hornerin	HRNR
21.8858	23.6305	22.0408	22.0704	24.8042	24.8384		24.8213	11	40.8	25.387	81.561	P02743	P02743	Serum amyloid P-component;Serum amyloid P-component(1-203)	APCS
19.4283	23.6008	22.1443	25.6878	19.0312	19.3382		19.1847	13	28.9	54.731	30.153	P00742;Q5JVE8;B7ZBK1	P00742	Coagulation factor X;Factor X light chain;Factor X heavy chain;Activated factor Xa heavy chain	F10
19.7555	23.6001	18.3168	20.1318	12	13.9537		12.9768	15	41.4	49.496	44.757	P02679-2;P02679;C9JEU5;C9JC84;C9JPQ9;C9JU00	P02679-2;P02679;C9JEU5;C9JC84;C9JPQ9;C9JU00	Fibrinogen gamma chain	FGG
22.6768	23.5979	25.1326	25.3056	23.0948	24.5947		23.8447	23	48.4	67.046	97.293	P07358;F5GY80;F5H7G1	P07358;F5GY80;F5H7G1	Complement component C8 beta chain	C8B
20.3831	23.566	18.6841	23.5607	20.4715	16.784	+	18.6278	22	47.8	51.267	116.22	CON__P08779;P08779;CON__Q9Z2K1;CON__Q3ZAW8;K7ENW6	CON__P08779;P08779	Keratin, type I cytoskeletal 16	KRT16
24.3813	23.5577	23.546	24.0711	23.7484	23.8356		23.792	8	30.7	24.158	111.46	C9JF17;P05090;C9JX71;F8WBT9	C9JF17;P05090	Apolipoprotein D	APOD
22.9196	23.3429	26.2047	26.7976	24.0269	22.9123		23.4696	36	41	104.79	323.31	P13671;C9JC72	P13671	Complement component C6	C6
20.3882	23.3403	25.4079	24.7473	24.5589	26.2197		25.3893	2	15.6	12.027	67.932	P01762	P01762	Ig heavy chain V-III region TRO
23.0378	23.2799	19.0395	21.49	21.8297	21.7391		21.7844	9	38.8	37.65	17.004	Q03591;B1AKG0	Q03591;B1AKG0	Complement factor H-related protein 1	CFHR1
22.5047	23.2504	20.3609	23.7364	20.1055	15.4289	+	17.7672	34	51.4	60.044	127.7	CON__P02538;P02538	CON__P02538;P02538	Keratin, type II cytoskeletal 6A	KRT6A
21.8161	23.248	23.9687	24.3332	27.013	26.429		26.721	51	42.3	140.94	199.15	B4E1Z4;P00751;H7C5H1;A0A0G2JH38;P00751-2;H7C526;C9JRT3;A0A0G2JHM4;A0A0G2JJ82;F2Z3N2;A0A0G2JI59;C9JYQ5;A2ABG0;F8WCJ9;A0A0G2JJM0	B4E1Z4;P00751	Complement factor B;Complement factor B Ba fragment;Complement factor B Bb fragment	CFB
21.0949	23.1971	18.4113	21.0052	14.8421	18.1853		16.5137	29	17.6	278.22	124.34	Q60FE5;A0A087WWY3;Q5HY54;P21333-2;P21333;F8WE98;Q14315-2;Q14315;H0Y5C6;O75369-5;O75369-4;O75369-6;O75369-3;O75369-2;O75369-9;O75369;O75369-8	Q60FE5;A0A087WWY3;Q5HY54;P21333-2;P21333	Filamin-A	FLNA
23.1677	23.1185	25.8249	26.2063	23.5147	22.6415		23.0781	39	56.2	93.517	279.82	P10643;B4DLR2;A0A0D9SEN1;CON__Q29RQ1;Q12884	P10643	Complement component C7	C7
24.3973	23.1023	23.9502	24.2753	25.4774	26.6488		26.0631	11	51.5	39.731	171.21	P27169;F8WF42	P27169	Serum paraoxonase/arylesterase 1	PON1
23.9928	23.0976	23.3284	22.9714	20.9391	23.1229	+	22.031	33	55.8	69.293	118.39	CON__P02769	CON__P02769
21.9839	22.9884	23.1796	24.6399	20.3279	22.6367		21.4823	3	29.1	12.815	203.22	B0YIW2;P02656	B0YIW2;P02656	Apolipoprotein C-III	APOC3
21.3337	22.9131	23.0922	21.5836	28.5112	29.125		28.8181	35	81.9	52.963	323.31	P02774;P02774-3;P02774-2	P02774;P02774-3;P02774-2	Vitamin D-binding protein	GC
23.1988	22.8962	24.1822	23.0014	23.1183	24.117		23.6176	16	44.2	43.974	130.46	O14791;O14791-2;O14791-3;B1AH96;B1AH94;B1AH95;F8WCH3	O14791;O14791-2;O14791-3	Apolipoprotein L1	APOL1
23.2367	22.8705	23.0065	22.562	22.524	22.8306		22.6773	4	45.6	18.121	11.931	D6RD17;P01591;D6RHJ6;C9JA05	D6RD17;P01591;D6RHJ6	Immunoglobulin J chain	JCHAIN;IGJ
21.8617	22.8388	21.024	20.6387	14.5422	14.4368		14.4895	17	12.2	186.79	91.552	Q14766;Q14766-4	Q14766;Q14766-4	Latent-transforming growth factor beta-binding protein 1	LTBP1
22.2861	22.7773	25.0461	25.2466	23.0448	24.9097		23.9772	23	52.4	65.163	210.49	P07357	P07357	Complement component C8 alpha chain	C8A
22.8208	22.762	28.1891	27.5889	26.2139	24.7485		25.4812	35	51.8	85.696	323.31	P06396	P06396	Gelsolin	GSN
19.181	22.7157	19.8363	28.0003	21.6213	24.3674		22.9944	10	68	13.532	64.488	P0DJI8;E9PQD6	P0DJI8;E9PQD6	Serum amyloid A-1 protein;Amyloid protein A;Serum amyloid protein A(2-104);Serum amyloid protein A(3-104);Serum amyloid protein A(2-103);Serum amyloid protein A(2-102);Serum amyloid protein A(4-101);Serum amyloid A protein	SAA1
18.726	22.6	20.9943	23.7899	24.1783	24.2246		24.2015	20	30.7	99.326	89.413	Q06033-2;Q06033;A0A087WW43;E7ET33	Q06033-2;Q06033;A0A087WW43;E7ET33	Inter-alpha-trypsin inhibitor heavy chain H3	ITIH3
22.1437	22.5885	22.9294	23.2591	25.9675	26.3847		26.1761	4	37	11.84	160.41	P01610;P80362;P01600	P01610;P80362;P01600	Ig kappa chain V-I region WEA;Ig kappa chain V-I region WAT;Ig kappa chain V-I region Hau
19.8246	22.5837	17.8727	21.7743	19.0386	18.5772	+	18.8079	64	91.3	65.865	54.262	CON__P35908;H0YID6;CON__Q6NXH9;CON__REFSEQ:XP_932229;P12036-2;P12036	CON__P35908
18.9689	22.4908	20.8202	23.7371	20.9897	22.3078		21.6488	7	24.5	52.286	23.389	P15169;CON__Q2KJ83;B1AP58	P15169	Carboxypeptidase N catalytic chain	CPN1
15.991	22.4905	12	18.5838	25.7623	28.4361		27.0992	10	45.3	23.511	86.73	P02763	P02763	Alpha-1-acid glycoprotein 1	ORM1
23.3229	22.4854	25.1103	24.1596	24.1967	25.8079		25.0023	20	46	54.565	113.62	P08697;A0A0G2JPA8;P08697-2;C9JMH6;A0A0J9YY65;C9JPV4;A0A0J9YWQ3;CON__P28800	P08697;A0A0G2JPA8;P08697-2;C9JMH6;A0A0J9YY65	Alpha-2-antiplasmin	SERPINF2
17.2929	22.4601	18.3029	19.693	15.3107	16.769		16.0398	2	29.5	15.892	5.738	Q9NZT1	Q9NZT1	Calmodulin-like protein 5	CALML5
20.9824	22.4048	19.658	21.2161	19.6335	22.1215		20.8775	5	40.8	13.185	39.821	A0A075B6S3;P06310;A0A075B6S6	A0A075B6S3;P06310;A0A075B6S6	Ig kappa chain V-II region RPMI 6410	IGKV2-30;IGKV2D-30
18.1935	22.4037	25.8275	23.6913	22.1648	22.4534		22.3091	5	31.1	12.926	128.39	A0A0B4J1V0	A0A0B4J1V0		IGHV3-15
19.7298	22.3751	17.0524	12	14.8169	12		13.4084	7	21.4	55.928	31.799	P02675;D6REL8	P02675;D6REL8	Fibrinogen beta chain;Fibrinopeptide B;Fibrinogen beta chain	FGB
21.0258	22.3733	23.3495	25.599	26.4638	26.7123		26.588	20	30.7	71.957	92.146	P01042;P01042-2;P01042-3	P01042;P01042-2;P01042-3	Kininogen-1;Kininogen-1 heavy chain;T-kinin;Bradykinin;Lysyl-bradykinin;Kininogen-1 light chain;Low molecular weight growth-promoting factor	KNG1
18.4877	22.2987	20.9943	19.8981	19.7766	19.8108		19.7937	7	16.6	79.246	14.164	P48740;P48740-2;F8W876;P48740-3;P48740-4;C9JMA2	P48740;P48740-2;F8W876;P48740-3;P48740-4	Mannan-binding lectin serine protease 1;Mannan-binding lectin serine protease 1 heavy chain;Mannan-binding lectin serine protease 1 light chain	MASP1
22.659	22.2288	24.4053	25.1168	23.1962	23.5392		23.3677	9	53.5	22.277	40.371	P07360;Q5SQ08	P07360;Q5SQ08	Complement component C8 gamma chain	C8G
22.6738	22.1559	26.1914	26.8293	25.8912	26.973		26.4321	10	69.4	15.887	127.54	P02766;A0A087WT59;A0A087WV45	P02766;A0A087WT59;A0A087WV45	Transthyretin	TTR
19.7129	22.0842	26.8025	26.353	26.2132	27.4277		26.8204	20	64.6	38.298	323.31	P02749;J3QRN2;J3QLI0;J3KS17;CON__P17690	P02749	Beta-2-glycoprotein 1	APOH
21.3887	22.0834	20.6963	21.5711	21.6197	23.1057		22.3627	6	47.3	14.073	20.105	P18135;A0A0B4J1Z6	P18135;A0A0B4J1Z6	Ig kappa chain V-III region HAH	IGKV3-20
22.9825	22.0067	21.2719	21.905	22.3955	21.7458		22.0706	12	45.5	38.087	36.007	O43866	O43866	CD5 antigen-like	CD5L
22.9289	21.9848	21.7793	20.6148	25.3427	25.1129		25.2278	1	10.3	12.472	76.662	P01742;P01761;P06326	P01742;P01761;P06326	Ig heavy chain V-I region EU;Ig heavy chain V-I region SIE;Ig heavy chain V-I region Mot
18.0799	21.982	20.188	22.4643	14.9498	16.9062		15.928	9	23.2	57.936	107.47	P14618;H3BTN5;P14618-3;P14618-2;B4DNK4;H3BQ34;H3BR70;H3BT25;H3BUW1;H3BTJ2;H3BN34;H3BQZ3;H3BU13;P30613-2;P30613	P14618;H3BTN5;P14618-3;P14618-2;B4DNK4;H3BQ34	Pyruvate kinase PKM;Pyruvate kinase	PKM
19.8103	21.9083	23.0292	20.5737	19.0653	16.8023		17.9338	7	25.1	36.053	22.138	P04406;P04406-2;E7EUT5;O14556	P04406;P04406-2;E7EUT5	Glyceraldehyde-3-phosphate dehydrogenase	GAPDH
12	21.8679	19.1835	20.3528	22.2713	27.2192		24.7453	12	58.4	35.94	42.703	P01861	P01861	Ig gamma-4 chain C region	IGHG4
22.2733	21.8383	19.4383	18.9685	23.6454	23.2862		23.4658	4	39	13.815	14.999	A0A0A0MS12;A0A0G2JP38;A0A0C4DH40;A0A0G2JNA6;A0A0C4DH41;A0A0A0MS13;A0A0J9YWU9;P01825	A0A0A0MS12;A0A0G2JP38;A0A0C4DH40;A0A0G2JNA6;A0A0C4DH41;A0A0A0MS13;A0A0J9YWU9		IGHV4-34;IGHV4-59;IGHV4-61;IGHV4-39
22.1043	21.8287	24.8923	22.6267	24.3356	24.7352		24.5354	10	47.9	23.15	9.836	A0A0B4J231;B9A064;A0A075B6K8;P0CG04	A0A0B4J231;B9A064;A0A075B6K8;P0CG04	Immunoglobulin lambda-like polypeptide 5;Ig lambda-1 chain C regions	IGLL5;IGLC1
22.6232	21.8126	21.8123	21.409	23.632	24.2881		23.96	25	71.3	39.029	112.83	P00739;P00739-2;A0A0A0MRD9;J3KTC3	P00739;P00739-2;A0A0A0MRD9	Haptoglobin-related protein	HPR
22.9905	21.7962	22.6969	23.7011	21.0487	22.4879		21.7683	12	50.1	41.792	37.592	P63261;P60709;I3L3I0;I3L1U9;I3L4N8;P68133;P68032;I3L3R2;E7EVS6;P63267;P62736;G5E9R0;K7EM38;A6NL76;P63267-2;Q6S8J3;A5A3E0;C9JUM1;C9JZR7;Q9BYX7;P0CG39;P0CG38;C9JTX5;F8WB63;B8ZZJ2;C9JFL5;F6UVQ4;F6QUT6;F8WCH0	P63261;P60709;I3L3I0;I3L1U9;I3L4N8;P68133;P68032	Actin, cytoplasmic 2;Actin, cytoplasmic 2, N-terminally processed;Actin, cytoplasmic 1;Actin, cytoplasmic 1, N-terminally processed;Actin, alpha skeletal muscle;Actin, alpha cardiac muscle 1	ACTG1;ACTB;ACTA1;ACTC1
21.0286	21.7343	22.0917	22.5076	22.4718	20.5191		21.4954	3	22.7	11.284	9.1717	P81605;P81605-2	P81605;P81605-2	Dermcidin;Survival-promoting peptide;DCD-1	DCD
21.214	21.7021	23.0968	23.1941	22.0325	22.4408		22.2367	9	29	44.022	16.849	A0A087WSY5;Q96IY4;Q96IY4-2;CON__Q2KIG3	A0A087WSY5;Q96IY4;Q96IY4-2	Carboxypeptidase B2	CPB2
18.0055	21.6914	21.4923	21.7033	26.8327	28.179		27.5058	15	55.4	54.253	127.46	P04217;P04217-2;M0R009;CON__Q2KJF1	P04217;P04217-2;M0R009	Alpha-1B-glycoprotein	A1BG
18.9198	21.6903	15.4675	19.7289	18.1557	15.8973		17.0265	5	22.7	24.337	23.114	Q13103;C9J6K0	Q13103;C9J6K0	Secreted phosphoprotein 24	SPP2
15.2203	21.6865	17.4134	19.3449	13.8914	19.0622		16.4768	16	11.3	269.76	53.326	Q9Y490;H0YMT1;Q9Y4G6	Q9Y490	Talin-1	TLN1
20.0785	21.6737	23.5652	20.9285	22.0768	23.7091		22.893	4	36	12.141	17.202	P01763	P01763	Ig heavy chain V-III region WEA
21.5105	21.6553	22.377	23.6535	12	19.2564		15.6282	13	27.4	64.419	30.774	Q9BXR6	Q9BXR6	Complement factor H-related protein 5	CFHR5
20.6899	21.607	24.3942	20.5951	26.3073	26.6436		26.4754	19	47.5	57.07	70.383	P05546;CON__ENSEMBL:ENSBTAP00000018574	P05546	Heparin cofactor 2	SERPIND1
21.2484	21.5763	18.6165	19.848	21.4484	21.5695		21.509	6	42	21.253	15.012	O95445;O95445-2;Q5SRP5	O95445;O95445-2;Q5SRP5	Apolipoprotein M	APOM
18.5791	21.5538	18.8292	21.2926	18.5016	19.4106		18.9561	11	13.3	113.75	73.72	Q02413;Q02413-2	Q02413	Desmoglein-1	DSG1
21.2525	21.4751	22.5489	23.0007	16.4965	17.681		17.0887	7	51.9	22.119	99.708	P30043;M0R192;M0QZL1	P30043;M0R192;M0QZL1	Flavin reductase (NADPH)	BLVRB
19.0887	21.4338	17.7584	21.0004	12	16.3502		14.1751	2	8	26.885	3.4343	P20160	P20160	Azurocidin	AZU1
17.3006	21.4289	12	20.6247	21.9623	28.4712		25.2167	11	41.2	38.177	51.496	P02750	P02750	Leucine-rich alpha-2-glycoprotein	LRG1
12	21.3937	16.3605	12	12	14.7036		13.3518	7	24.7	36.379	23.121	Q08830	Q08830	Fibrinogen-like protein 1	FGL1
20.4769	21.3769	20.2299	20.3521	17.613	21.1167		19.3648	4	43.9	13.242	9.9209	P06702	P06702	Protein S100-A9	S100A9
16.8294	21.3651	18.3835	22.7179	17.4315	12		14.7158	6	14.2	72.968	25.49	P33908;P33908-2	P33908;P33908-2	Mannosyl-oligosaccharide 1,2-alpha-mannosidase IA	MAN1A1
20.7783	21.3637	21.1121	23.329	18.226	21.1713		19.6986	7	36	20.049	19.291	K7ER74;A0A024R0T9;P02655;Q6P163;V9GYJ8	K7ER74;A0A024R0T9;P02655	Apolipoprotein C-II;Proapolipoprotein C-II	APOC4-APOC2;APOC2
16.0567	21.3365	19.555	21.8022	14.5017	16.1906		15.3461	9	14.9	84.659	47.902	P07900;P07900-2;Q14568;Q58FF8;Q58FF7;G3V2J8;Q58FG1;Q58FF6	P07900;P07900-2	Heat shock protein HSP 90-alpha	HSP90AA1
21.692	21.3174	23.7378	22.1225	23.6514	23.9142		23.7828	4	45.9	11.935	21.912	P80748	P80748	Ig lambda chain V-III region LOI
19.5368	21.3162	16.9435	20.1744	16.2554	20.0579	+	18.1566	4	2.5	248.07	12.82	CON__Q5D862;Q5D862	CON__Q5D862;Q5D862	Filaggrin-2	FLG2
17.1691	21.3131	16.7637	19.79	15.7498	12		13.8749	5	7.9	81.744	26.517	P14923;C9JTX4;C9J826;C9JK18;C9JKY1	P14923;C9JTX4;C9J826;C9JK18;C9JKY1	Junction plakoglobin	JUP
22.6536	21.2818	16.103	12	20.4129	17.8683		19.1406	14	36.4	56.639	138.48	Q9UHG3;Q9UHG3-2;F8W8W4;C9K055;C9JM55;C9JGT6	Q9UHG3;Q9UHG3-2;F8W8W4	Prenylcysteine oxidase 1	PCYOX1
21.3921	21.2696	21.8778	23.7967	16.8114	20.0952		18.4533	6	51.4	15.054	40.847	P07737;I3L3D5;K7EJ44;CON__P02584	P07737;I3L3D5;K7EJ44	Profilin-1	PFN1
19.6432	21.2636	19.8266	20.0682	25.4709	25.4798		25.4754	11	83.7	15.998	76.348	P68871;F8W6P5;A0A0J9YWK4;C9JRG0;E9PBW4;P69892;P69891	P68871;F8W6P5	Hemoglobin subunit beta;LVV-hemorphin-7;Spinorphin	HBB
20.7915	21.243	25.4982	26.0074	20.492	21.5195		21.0057	3	9.1	32.852	5.7588	P05141	P05141	ADP/ATP translocase 2;ADP/ATP translocase 2, N-terminally processed	SLC25A5
12	21.2026	12	12	12	12		12	1	1.3	86.686	2.6133	F5H2N6;Q9HCI6-2;Q9HCI6	F5H2N6;Q9HCI6-2;Q9HCI6	Uncharacterized protein KIAA1586	KIAA1586
18.8543	21.1925	16.2207	16.3987	20.9847	18.3032		19.644	5	38.7	12.858	31.763	A0A0B4J1V6;A0A0G2JN55	A0A0B4J1V6;A0A0G2JN55		IGHV3-73
20.6553	21.1696	24.2774	22.2581	25.1733	24.2481		24.7107	6	80.4	11.043	27.016	A0A0A0MTQ6;A0A075B6P5;P01617;P06309	A0A0A0MTQ6;A0A075B6P5;P01617;P06309	Ig kappa chain V-II region TEW;Ig kappa chain V-II region GM607	IGKV2D-28
21.7068	21.1578	22.7752	23.7692	15.6833	17.3137		16.4985	22	37.5	72.332	103.34	P11021	P11021	78 kDa glucose-regulated protein	HSPA5
18.9687	21.1345	17.8611	16.1406	21.7816	21.4761		21.6289	6	37.7	19.966	26.148	A0A0U1RRF4;A0A0C4DH69	A0A0U1RRF4
12	21.1308	12	12	12	12		12	4	24.1	17.652	11.459	P10124	P10124	Serglycin	SRGN
15.5495	21.1184	22.7004	21.0093	21.4234	23.5857		22.5045	5	54	10.729	6.2927	P01621	P01621	Ig kappa chain V-III region NG9
20.1259	21.1081	20.0046	20.0164	18.7602	15.9088		17.3345	8	16.8	83.283	15.653	P01833	P01833	Polymeric immunoglobulin receptor;Secretory component	PIGR
20.2893	21.1011	20.7565	22.7492	20.5025	23.3484		21.9255	8	38	23.353	14.844	A0A096LPE2;P35542	A0A096LPE2;P35542	Serum amyloid A-4 protein	SAA2-SAA4;SAA4
21.8595	21.092	21.5719	20.0821	21.6691	22.4373		22.0532	2	18.8	12.822	23.168	A0A0J9YX35	A0A0J9YX35
21.5336	21.0895	21.8533	18.8051	24.6066	24.181		24.3938	4	34.3	11.802	11.494	A0A087WUS2;A0A0A0MRZ8;P04433	A0A087WUS2;A0A0A0MRZ8;P04433	Ig kappa chain V-III region VG	IGKV3D-11
19.6186	21.0729	21.4865	23.1222	12	15.1354		13.5677	10	31.8	47.168	43.694	P06733;P06733-2;K7EM90;F5H1C3;E5RI09;E5RG95;K7EPM1;K7EKN2;E5RGZ4;F5H0C8;P13929-3;P09104-2;P13929-2;P13929;P09104	P06733;P06733-2	Alpha-enolase	ENO1
19.1516	21.0599	15.5649	12	23.304	23.7594	+	23.5317	12	10.3	121.45	58.923	CON__ENSEMBL:ENSBTAP00000031900	CON__ENSEMBL:ENSBTAP00000031900
20.0013	21.0421	16.4827	12	12	12		12	6	19	53.722	90.876	Q12805-2;Q12805-4;Q12805-3;Q12805;A0A0U1RQV3;Q12805-5;C9JUM4;C9JQX7;C9J4J8;C9JPZ9;Q580Q6	Q12805-2;Q12805-4;Q12805-3;Q12805;A0A0U1RQV3;Q12805-5	EGF-containing fibulin-like extracellular matrix protein 1	EFEMP1
14.516	21.0353	18.9766	21.6598	12	18.215		15.1075	9	16.3	73.853	12.865	P05164-2;P05164;P05164-3;J3QSF7;P11678	P05164-2;P05164;P05164-3	Myeloperoxidase;Myeloperoxidase;89 kDa myeloperoxidase;84 kDa myeloperoxidase;Myeloperoxidase light chain;Myeloperoxidase heavy chain	MPO
20.0269	21.0034	21.8211	24.9455	22.964	24.0624		23.5132	8	51.9	14.914	37.072	V9GYM3;P02652;V9GYE3;V9GYG9;V9GYC1;V9GYS1	V9GYM3;P02652;V9GYE3;V9GYG9;V9GYC1;V9GYS1	Apolipoprotein A-II;Proapolipoprotein A-II;Truncated apolipoprotein A-II	APOA2
22.9778	21.0022	21.2271	17.2001	26.6433	22.4054		24.5244	46	38.7	163.86	244.27	P20742;P20742-2;F5GXY0	P20742;P20742-2	Pregnancy zone protein	PZP
20.6213	20.9971	22.1771	19.1153	16.5674	12		14.2837	6	16.3	34.001	88.606	Q15485;Q15485-2	Q15485;Q15485-2	Ficolin-2	FCN2
18.9775	20.9212	16.8711	15.5639	13.2156	12		12.6078	8	14.6	67.819	12.186	P26038;E7EQR4;P35241-4;P35241;P15311;P35241-5;V9GZ54	P26038	Moesin	MSN
18.6803	20.8489	12	12	12	12		12	8	3.7	312.24	33.134	P35555;H0YND0	P35555	Fibrillin-1	FBN1
17.4687	20.8484	17.3695	20.9603	12	12	+	12	34	50.5	59.998	9.3998	CON__P04259;CON__Q8VED5;CON__P05787;P05787;P05787-2;CON__H-INV:HIT000292931;CON__Q14CN4-1;CON__Q6IME9;Q8IWY7;Q14CN4-3;Q14CN4-2;Q14CN4	CON__P04259
20.7806	20.8386	16.896	16.969	22.1927	22.1043		22.1485	3	24.8	12.283	4.4356	A0A075B6I8;P01700	A0A075B6I8		IGLV1-47
16.9463	20.8132	12	12	12	12		12	2	3.8	43.865	2.0888	Q9UEW3-2;Q9UEW3;C9JKT8	Q9UEW3-2;Q9UEW3;C9JKT8	Macrophage receptor MARCO	MARCO
17.4084	20.7578	16.6836	12	21.1549	17.0955		19.1252	2	38.7	12.389	6.02	A0A075B6J0	A0A075B6J0		IGLV1-40
16.2706	20.7019	21.4253	21.4111	15.0123	15.2252		15.1187	8	11.4	135.76	38.148	P39060-2;P39060-1;P39060;H7BXV5;H7C457	P39060-2;P39060-1;P39060;H7BXV5;H7C457	Collagen alpha-1(XVIII) chain;Endostatin	COL18A1
17.0495	20.6934	24.0022	25.7447	20.447	15.5843		18.0156	17	39.5	55.113	69.889	G3V2W1;Q9UK55;CON__ENSEMBL:ENSBTAP00000013050	G3V2W1;Q9UK55	Protein Z-dependent protease inhibitor	SERPINA10
20.4011	20.6824	22.0941	21.1877	24.9365	23.3699		24.1532	12	45.7	38.999	51.991	P02760;S4R471;S4R3Y4	P02760;S4R471	Protein AMBP;Alpha-1-microglobulin;Inter-alpha-trypsin inhibitor light chain;Trypstatin	AMBP
18.615	20.6746	18.2287	19.6362	18.1461	17.7305		17.9383	2	3	93.834	3.4205	Q08554-2;Q08554	Q08554-2;Q08554	Desmocollin-1	DSC1
20.391	20.6476	12	12	12	12		12	6	18.8	50.077	36.401	Q13093	Q13093	Platelet-activating factor acetylhydrolase	PLA2G7
20.9234	20.636	21.8888	22.6402	20.9664	21.8823		21.4244	4	30.5	13.894	46.71	P02775	P02775	Platelet basic protein;Connective tissue-activating peptide III;TC-2;Connective tissue-activating peptide III(1-81);Beta-thromboglobulin;Neutrophil-activating peptide 2(74);Neutrophil-activating peptide 2(73);Neutrophil-activating peptide 2;TC-1;Neutrophil-activating peptide 2(1-66);Neutrophil-activating peptide 2(1-63)	PPBP
20.503	20.6194	23.0415	21.8071	17.7575	12	+	14.8787	13	5.8	248.98	139.84	CON__Q28107	CON__Q28107
24.1486	20.617	25.8788	20.5677	27.2345	26.4254		26.83	14	36.9	53.154	192.82	P01019	P01019	Angiotensinogen;Angiotensin-1;Angiotensin-2;Angiotensin-3;Angiotensin-4;Angiotensin 1-9;Angiotensin 1-7;Angiotensin 1-5;Angiotensin 1-4	AGT
20.2156	20.6099	21.7552	23.0583	15.7926	15.0963		15.4444	10	23.5	69.706	26.256	A0A0C4DFP6;Q9NQ79-3;Q9NQ79-2;Q9NQ79;Q5T4F6	A0A0C4DFP6;Q9NQ79-3;Q9NQ79-2;Q9NQ79;Q5T4F6	Cartilage acidic protein 1	CRTAC1
19.1868	20.6074	16.1877	19.1741	17.0331	17.6041		17.3186	11	5.9	456.19	14.321	A0A140T9C0;A0A140T902;A0A140T8Y3;A0A140TA52;A0A140TA41;A0A140TA33;P22105;P22105-3;P22105-4;A0A140T8Z8;A0A140T9L7;A0A087X0I0;A0A140T956;P22105-2;A0A087WWA5;Q16473	A0A140T9C0;A0A140T902;A0A140T8Y3;A0A140TA52;A0A140TA41;A0A140TA33;P22105;P22105-3;P22105-4;A0A140T8Z8;A0A140T9L7;A0A087X0I0;A0A140T956	Tenascin-X	TNXB
19.9713	20.5684	23.2261	24.0233	19.8944	21.1348		20.5146	3	31.7	11.488	25.213	F8VV32;A0A0B4J259;P61626	F8VV32;A0A0B4J259;P61626	Lysozyme;Lysozyme C	LYZ
20.5258	20.5528	20.2789	17.0989	23.9832	24.2167		24.0999	9	22	67.791	27.646	P00748	P00748	Coagulation factor XII;Coagulation factor XIIa heavy chain;Beta-factor XIIa part 1;Coagulation factor XIIa light chain	F12
12	20.5455	12	12	12	12		12	1	19.4	10.069	2.7169	G3V3W1	G3V3W1		ABCD4
17.4619	20.5292	12	12	16.3168	13.7953		15.0561	2	3.7	81.199	2.0944	Q969S9-2;Q969S9-3;Q969S9;D6RAL1;Q969S9-5;Q969S9-4	Q969S9-2;Q969S9-3;Q969S9;D6RAL1;Q969S9-5;Q969S9-4	Ribosome-releasing factor 2, mitochondrial	GFM2
18.3302	20.5001	16.0177	18.0177	23.7101	26.3221		25.0161	12	52	34.258	42.983	P25311;C9JEV0;H7BZJ8	P25311;C9JEV0	Zinc-alpha-2-glycoprotein	AZGP1
20.1292	20.4462	26.4893	22.0947	22.7187	22.1441		22.4314	2	13.7	12.451	2.1516	A0A0B4J1U2;A0A075B6I9;P04211	A0A0B4J1U2;A0A075B6I9;P04211	Ig lambda chain V region 4A	IGLV7-43;IGLV7-46
21.2883	20.4262	22.2884	24.0711	24.9269	25.2618		25.0943	2	30.4	11.745	36.645	P01613	P01613	Ig kappa chain V-I region Ni
21.1374	20.3134	22.0124	12	18.9735	17.8691		18.4213	3	18.1	14.553	2.6636	P55056;K7EMC3	P55056;K7EMC3	Apolipoprotein C-IV	APOC4
20.6911	20.1843	21.8568	19.8007	24.3268	23.4704		23.8986	4	29.8	13.38	22.683	P06312	P06312	Ig kappa chain V-IV region	IGKV4-1
19.7422	20.1292	22.1821	23.3902	19.8855	20.5221		20.2038	7	22	47.617	14.008	P00740-2;P00740	P00740-2;P00740	Coagulation factor IX;Coagulation factor IXa light chain;Coagulation factor IXa heavy chain	F9
18.1764	20.0918	12	17.8301	12	18.6471		15.3235	2	19.4	10.834	2.9416	P05109	P05109	Protein S100-A8;Protein S100-A8, N-terminally processed	S100A8
12	20.0519	12	19.5743	12	22.1798	+	17.0899	4	5.7	435.16	149.63	CON__P20930;P20930	CON__P20930;P20930	Filaggrin	FLG
20.2641	19.9032	12	12	12	12		12	4	9.3	50.881	7.9061	G3V4U0;G3XA98;Q9UBX5	G3V4U0;G3XA98;Q9UBX5	Fibulin-5	FBLN5
18.1704	19.8681	12	12	12	12		12	5	15.3	28.521	8.4716	P67936	P67936	Tropomyosin alpha-4 chain	TPM4
19.8077	19.8407	19.4264	19.4942	21.9144	16.6283		19.2713	4	31.9	12.898	4.7264	P01770	P01770	Ig heavy chain V-III region NIE
17.8982	19.6604	17.8975	18.9141	24.305	24.4659		24.3854	8	71.8	15.257	18.165	P69905;G3V1N2	P69905;G3V1N2	Hemoglobin subunit alpha	HBA1;HBA2
18.3674	19.653	19.5108	12	24.9891	23.8403		24.4147	35	78.6	53.02	3.6461	D6RF35;D6RBJ7;D6RF20;CON__Q3MHN5;CON__ENSEMBL:ENSBTAP00000018229;H0YLM8;Q8TDJ6-2;Q8TDJ6;Q8TDJ6-3	D6RF35;D6RBJ7		GC
17.9647	19.6348	15.4438	19.5335	12	12		12	8	14.2	92.468	13.286	P14625;Q96GW1;F8W026;H0YIV0;Q58FF3	P14625	Endoplasmin	HSP90B1
20.4223	19.6096	22.8367	22.5211	14.4793	16.4397		15.4595	6	27.2	37.807	30.828	Q8WUA8;E9PLG7	Q8WUA8	Tsukushin	TSKU
12	19.6079	12	17.3905	12	12		12	2	9.5	55.389	6.1899	E7END6;P04070;P04070-2;H7BYX9	E7END6;P04070;P04070-2;H7BYX9	Vitamin K-dependent protein C;Vitamin K-dependent protein C light chain;Vitamin K-dependent protein C heavy chain;Activation peptide	PROC
12	19.6039	12	21.9746	12	12		12	5	30.9	40.124	16.718	P08567	P08567	Pleckstrin	PLEK
18.472	19.5999	12	12	12	12	+	12	6	7.2	92.273	2.331	CON__ENSEMBL:ENSBTAP00000032840	CON__ENSEMBL:ENSBTAP00000032840
14.8098	19.5712	12	17.8396	21.9436	26.1567		24.0502	9	38.3	23.602	9.2114	P19652	P19652	Alpha-1-acid glycoprotein 2	ORM2
19.3454	19.5119	20.6329	18.5712	16.2199	17.4158		16.8179	5	30.1	19.591	5.3716	J3KNB4;P49913	J3KNB4;P49913	Cathelicidin antimicrobial peptide;Antibacterial protein FALL-39;Antibacterial protein LL-37	CAMP
18.7513	19.4973	21.5306	22.9417	16.9647	18.4479		17.7063	3	36.6	10.469	9.8171	J3QS39;J3QTR3;F5H6Q2;F5GYU3;F5H2Z3;F5H265;B4DV12;F5H388;F5H747;F5GXK7;J3QKN0;Q5PY61;Q96C32;P62987;P62979;P0CG47;P0CG48;M0R1V7;M0R1M6;M0R2S1;J3QSA3;F5GZ39	J3QS39;J3QTR3;F5H6Q2;F5GYU3;F5H2Z3;F5H265;B4DV12;F5H388;F5H747;F5GXK7;J3QKN0;Q5PY61;Q96C32;P62987;P62979;P0CG47;P0CG48;M0R1V7;M0R1M6;M0R2S1	Ubiquitin-60S ribosomal protein L40;Ubiquitin;60S ribosomal protein L40;Ubiquitin-40S ribosomal protein S27a;Ubiquitin;40S ribosomal protein S27a;Polyubiquitin-B;Ubiquitin;Polyubiquitin-C;Ubiquitin	UBB;RPS27A;UBC;UBA52
20.1801	19.4851	17.0503	23.5963	19.7366	12	+	15.8683	7	14.6	52.347	17.695	CON__P41361	CON__P41361
18.5585	19.4778	25.0785	26.1816	23.2317	21.5631		22.3974	19	38.5	66.034	123.98	P35858;P35858-2	P35858;P35858-2	Insulin-like growth factor-binding protein complex acid labile subunit	IGFALS
18.5095	19.4691	22.6776	19.9365	18.561	12		15.2805	4	37.5	13.227	6.852	P01766	P01766	Ig heavy chain V-III region BRO
18.5481	19.4158	17.0949	18.5989	20.3046	21.9461		21.1254	1	16.7	11.84	18.64	P04430	P04430	Ig kappa chain V-I region BAN
17.4223	19.4035	21.1977	22.7859	16.5487	19.7593		18.154	4	15.2	38.138	18.654	H0YH81;P06576;F8W0P7;F8W079	H0YH81;P06576;F8W0P7	ATP synthase subunit beta;ATP synthase subunit beta, mitochondrial	ATP5B
12	19.396	12	20.33	12	12		12	3	16.9	28.837	5.3608	P08311	P08311	Cathepsin G	CTSG
19.8894	19.3705	18.5051	16.9072	23.3961	23.5636		23.4799	5	48.7	12.446	36.817	A0A075B6J7;A0A075B6K2;P01720	A0A075B6J7		IGLV3-21
18.132	19.3596	12	17.4616	12	12		12	4	11.8	44.341	19.977	P01137	P01137	Transforming growth factor beta-1;Latency-associated peptide	TGFB1
14.3927	19.3435	12	21.6531	19.234	14.9671		17.1006	4	16.3	51.026	12.922	P31146;H3BRY3	P31146	Coronin-1A	CORO1A
12	19.3117	12	12	18.9795	12		15.4897	3	7.8	44.743	5.9336	P22891;P22891-2	P22891;P22891-2	Vitamin K-dependent protein Z	PROZ
19.3265	19.3105	12	23.6805	12	13.6946	+	12.8473	4	4.4	61.998	2.4044	CON__Q3MHN2	CON__Q3MHN2
17.7187	19.2967	21.0295	22.4502	17.5335	17.3295		17.4315	8	15	68.805	16.06	E9PKE3;P11142;P11142-2;E9PN89;P54652;E9PI65;E9PLF4;E9PNE6;E9PQQ4;E9PQK7;E9PK54;E9PN25;E9PPY6;A8K7Q2;E9PM13;E9PS65	E9PKE3;P11142;P11142-2;E9PN89;P54652;E9PI65;E9PLF4;E9PNE6	Heat shock cognate 71 kDa protein;Heat shock-related 70 kDa protein 2	HSPA8;HSPA2
18.7636	19.2271	21.9038	22.7845	13.9603	15.1313		14.5458	12	29.5	44.614	20.649	P00558;P00558-2;P07205	P00558;P00558-2	Phosphoglycerate kinase 1	PGK1
21.8342	19.2255	17.5473	16.6907	24.0599	23.3667		23.7133	4	47	12.674	11.581	A0A0C4DH38	A0A0C4DH38		IGHV5-51
16.8724	19.1424	12	12	20.8074	22.0515		21.4295	2	28	11.517	7.7218	P01717	P01717	Ig lambda chain V-IV region Hil
16.0296	19.1261	22.7566	25.029	21.5439	22.3601		21.952	8	27.5	38.429	82.933	P51884;CON__Q05443	P51884	Lumican	LUM
15.5681	19.121	15.2102	18.3508	12	17.169		14.5845	2	4.3	51.539	3.0403	Q2L6G8;G8JLG2;Q15517	Q2L6G8;G8JLG2;Q15517	Corneodesmosin	CDSN
16.008	19.1082	16.859	22.4406	12	18.9484		15.4742	3	1	394.46	2.5129	P46939;P46939-2;P46939-4;A0A0D9SG57;Q5T097	P46939;P46939-2;P46939-4	Utrophin	UTRN
17.6313	19.0779	21.9689	22.0152	12	12		12	11	34.3	47.972	38.413	Q15113	Q15113	Procollagen C-endopeptidase enhancer 1	PCOLCE
18.9524	19.0704	15.7367	14.1179	21.9996	20.6912		21.3454	17	7.5	309.26	70.783	P04275	P04275	von Willebrand factor;von Willebrand antigen 2	VWF
17.4694	19.0672	17.0133	18.881	15.2605	15.8442		15.5524	4	2.6	260.12	6.2004	P15924-2;P15924-3;P15924	P15924-2;P15924-3;P15924	Desmoplakin	DSP
18.8184	19.05	18.6351	17.8644	25.1753	25.8633		25.5193	14	27	69.068	156.24	P43652	P43652	Afamin	AFM
12	19.0455	18.7107	20.0518	12	12		12	2	2.9	95.131	2.7197	Q6UY14-2;Q6UY14;Q6UY14-3	Q6UY14-2;Q6UY14;Q6UY14-3	ADAMTS-like protein 4	ADAMTSL4
15.1441	19.0452	15.9621	17.1707	12	12		12	3	12	45.836	9.7739	P41218;H0Y6P3	P41218	Myeloid cell nuclear differentiation antigen	MNDA
17.2592	19.0451	21.0704	20.6438	24.3076	24.331		24.3193	10	30.9	46.312	59.209	P36955;I3L4Z0;I3L4N7;CON__Q95121;I3L4F9;I3L107;I3L2R7;I3L3Z3;I3L425;I3L1U4	P36955	Pigment epithelium-derived factor	SERPINF1
16.417	19.0307	12	12	23.3284	24.3813	+	23.8548	8	28	46.324	25.339	P05543;CON__Q9TT36	P05543;CON__Q9TT36	Thyroxine-binding globulin	SERPINA7
18.0038	19.0275	21.7827	22.1756	19.4162	12		15.7081	7	21.5	51.276	9.6699	P27918;E9PAQ1;C9J7V5	P27918;E9PAQ1	Properdin	CFP
18.9371	18.9681	19.1666	18.4011	21.8203	22.3754		22.0978	3	12	42.352	13.227	A0A087WUS7;A0A0A0MS09;P01880;P01880-2	A0A087WUS7;A0A0A0MS09;P01880;P01880-2	Ig delta chain C region	IGHD
16.4966	18.9594	20.5913	17.7519	21.2879	21.3426		21.3152	2	26.1	11.906	7.3181	P01767	P01767	Ig heavy chain V-III region BUT
18.1788	18.9504	18.97	19.1685	17.0487	15.4865		16.2676	3	52	11.006	5.8245	P01040;C9J0E4	P01040;C9J0E4	Cystatin-A;Cystatin-A, N-terminally processed	CSTA
18.1966	18.9039	21.327	20.7	15.0275	21.4259		18.2267	2	16.2	12.81	3.7408	A0A0C4DH35	A0A0C4DH35		IGHV3-35
19.2	18.8762	23.9715	23.384	20.1275	20.359		20.2433	6	21.9	35.116	20.129	A0A182DWH7;P49908;A0A182DWH8	A0A182DWH7;P49908;A0A182DWH8	Selenoprotein P	SEPP1
20.1239	18.8742	17.4021	19.1607	19.7638	20.3915		20.0776	2	8.3	35.399	39.458	Q13790	Q13790	Apolipoprotein F	APOF
19.8946	18.852	18.0188	12	22.2595	22.8087		22.5341	5	40.4	12.332	5.0646	A0A087WU91;A0A0A0MS15	A0A087WU91;A0A0A0MS15		IGHV3-49
15.2473	18.8276	12	12	12	12		12	4	27.1	20.457	6.7854	J3QRS3;P19105;O14950;P24844-2;P24844;J3KTJ1	J3QRS3;P19105;O14950;P24844-2;P24844	Myosin regulatory light chain 12A;Myosin regulatory light chain 12B;Myosin regulatory light polypeptide 9	MYL12A;MYL12B;MYL9
20.7894	18.6926	22.3935	20.897	21.644	21.8619		21.753	1	16.5	12.32	9.5162	P01780	P01780	Ig heavy chain V-III region JON
23.0613	18.6747	25.9058	22.5791	21.8397	12		16.9198	12	31.3	45.674	323.31	P05154;G3V5Q9;G3V264;G3V2M1;G3V482;G3V265;G3V5I3;G3V4B4;G3V3F5	P05154;G3V5Q9	Plasma serine protease inhibitor	SERPINA5
16.0882	18.6702	20.14	19.6756	14.9103	12		13.4552	6	11.7	70.108	9.3911	A0A0G2JIW1;P0DMV8-2;P0DMV9;P0DMV8;V9GZ37	A0A0G2JIW1;P0DMV8-2;P0DMV9;P0DMV8;V9GZ37	Heat shock 70 kDa protein 1A;Heat shock 70 kDa protein 1B	HSPA1A;HSPA1B
19.4793	18.6279	20.9882	17.9519	22.3632	16.017		19.1901	2	18.8	12.874	3.9422	A0A075B7B8	A0A075B7B8		IGHV3OR16-12
12	18.6127	16.9591	19.762	21.3162	23.5028		22.4095	6	19.8	62.216	21.101	Q96PD5;Q96PD5-2;M0R2W8;M0QYW3;CON__ENSEMBL:ENSBTAP00000016285	Q96PD5;Q96PD5-2	N-acetylmuramoyl-L-alanine amidase	PGLYRP2
16.6284	18.5696	17.6158	19.8888	14.9306	12	+	13.4653	15	27.5	48.161	17.367	CON__Q9QWL7;CON__Q04695;Q04695;F5GWP8;K7EPJ9;K7ESE1;K7ELP7	CON__Q9QWL7;CON__Q04695;Q04695;F5GWP8;K7EPJ9	Keratin, type I cytoskeletal 17	KRT17
15.5399	18.5579	17.3454	18.3757	20.6071	20.1652	+	20.3862	7	7	101.24	3.5889	CON__Q0VCM5	CON__Q0VCM5
17.112	18.5476	17.3473	17.5579	16.4766	17.499	+	16.9878	4	35.9	15.954	6.1918	CON__P02070	CON__P02070
16.102	18.5461	15.0576	19.025	16.9067	14.7348	+	15.8207	8	14	56.964	4.2129	CON__Q8N1N4-2;CON__Q7RTT2;Q8N1N4;Q8N1N4-2;H0YIC5;CON__Q7RTS7;CON__Q32MB2;F8W1S1;Q7RTS7;Q86Y46	CON__Q8N1N4-2;CON__Q7RTT2;Q8N1N4;Q8N1N4-2	Keratin, type II cytoskeletal 78	KRT78
18.2705	18.5389	14.9922	12	24.7863	24.6661		24.7262	10	36	45.14	84.574	P08185;G3V350;G3V4V7	P08185;G3V350	Corticosteroid-binding globulin	SERPINA6
17.2762	18.5157	18.3558	21.6334	14.4426	12		13.2213	4	21.7	30	18.611	F8WD96;C9JH19;P07339;F8W787;H7C469	F8WD96;C9JH19;P07339;F8W787;H7C469	Cathepsin D;Cathepsin D light chain;Cathepsin D heavy chain	CTSD
17.1865	18.5156	12	12	19.3663	19.935		19.6507	2	9	31.677	4.5859	O75636-2;O75636	O75636-2;O75636	Ficolin-3	FCN3
12	18.511	12	16.797	23.3815	21.3079		22.3447	18	16.3	133.7	81.344	O75882-3;O75882-2;O75882	O75882-3;O75882-2;O75882	Attractin	ATRN
12	18.4873	12	18.6696	12	22.1336		17.0668	23	55.2	50.488	3.3822	A0A087X1C7;A0A075B7B6;A6NJ16	A0A087X1C7		IGHG1
12	18.4717	21.7649	22.9122	17.6715	18.9138		18.2926	2	5.2	44.658	4.2506	P23526-2;P23526	P23526-2;P23526	Adenosylhomocysteinase	AHCY
16.1691	18.4246	17.4945	12	12	12		12	1	20	8.3052	2.6963	A0A087WWF0	A0A087WWF0		IGHV3-64
12	18.4146	12	12	22.2905	23.4969		22.8937	7	15.8	65.059	15.644	G3XAM2;E7ETH0;P05156;A0A087X0I2;D6R9Z8;CON__Q32PI4	G3XAM2;E7ETH0;P05156	Complement factor I;Complement factor I heavy chain;Complement factor I light chain	CFI
12	18.4135	12	12	12	23.1206	+	17.5603	4	34.5	15.184	2.4102	CON__P01966	CON__P01966
18.5923	18.3669	12	12	12	16.5087		14.2543	2	6.8	28.286	2.3595	P20851-2;P20851;Q5VVQ7	P20851-2;P20851;Q5VVQ7	C4b-binding protein beta chain	C4BPB
15.6566	18.3507	16.1135	15.519	18.0556	16.7398		17.3977	1	3.3	33.843	2.4283	A0A087WYX2	A0A087WYX2		PHF8
15.6141	18.3209	14.5767	12	12	12		12	3	38.8	11.321	4.412	K7ENL7;P50552;K7ENR7;K7EIG8	K7ENL7;P50552;K7ENR7	Vasodilator-stimulated phosphoprotein	VASP
16.0251	18.3103	16.0631	17.187	15.0636	14.9898		15.0267	2	6.2	46.276	4.1833	Q96P63;Q96P63-2	Q96P63;Q96P63-2	Serpin B12	SERPINB12
18.3158	18.2848	17.8747	19.6942	12	12		12	3	9	53.899	74.536	P17213;H0Y738	P17213	Bactericidal permeability-increasing protein	BPI
17.1904	18.2459	16.317	12	21.1295	22.6361		21.8828	24	55	51.912	2.7079	A0A087X079	A0A087X079		IGHG1
12	18.2407	12	17.4177	15.5273	14.8273		15.1773	1	10.9	11.471	3.1864	P31151	P31151	Protein S100-A7	S100A7
18.0331	18.1656	19.8928	19.0503	21.8878	20.6894		21.2886	4	32.2	12.496	18.97	A0A0B4J1T9	A0A0B4J1T9		IGKV3-15
20.9248	18.1509	16.245	17.3735	12	12	+	12	14	24.9	49.588	9.3326	P13646;K7ERE3;CON__ENSEMBL:ENSP00000377550;P13646-3;P13646-2	P13646;K7ERE3;CON__ENSEMBL:ENSP00000377550;P13646-3;P13646-2	Keratin, type I cytoskeletal 13	KRT13
18.9277	18.1334	12	17.8995	21.8038	15.1516		18.4777	2	25	11.392	8.1565	P01714	P01714	Ig lambda chain V-III region SH
18.5397	18.1152	16.8565	20.6267	12	14.123		13.0615	3	27.2	11.367	4.7202	P62805	P62805	Histone H4	HIST1H4A
18.8315	18.1062	17.6396	19.8588	15.153	17.3127	+	16.2329	1	9.1	23.583	7.2633	CON__P02666	CON__P02666
14.3259	18.0816	23.0696	25.4529	18.9788	20.1539		19.5663	12	25.2	54.739	72.11	P55058;P55058-4;P55058-3;P55058-2	P55058;P55058-4;P55058-3;P55058-2	Phospholipid transfer protein	PLTP
19.82	18.0411	20.1248	12	15.4033	20.8926		18.148	1	9.2	13.08	15.072	A0A075B7D8	A0A075B7D8		IGHV3OR15-7
15.8886	18.0325	18.7068	21.6191	12	12		12	7	22	53.637	13.188	Q9Y5C1	Q9Y5C1	Angiopoietin-related protein 3	ANGPTL3
12	18.0167	12	17.4547	12	17.3217		14.6608	3	9.9	34.735	3.5219	P05089;P05089-2;P05089-3	P05089;P05089-2	Arginase-1	ARG1
12	17.963	12	19.3572	12	12		12	9	15.7	83.263	5.9286	P08238	P08238	Heat shock protein HSP 90-beta	HSP90AB1
12	17.9425	12	12	21.8947	22.5897		22.2422	7	15	60.556	24.517	P22792	P22792	Carboxypeptidase N subunit 2	CPN2
18.5602	17.9067	22.9022	21.1929	20.5985	21.008		20.8032	3	24.8	14.275	3.3007	P04207	P04207	Ig kappa chain V-III region CLL
14.7024	17.8845	19.9948	12	12	12		12	2	4.2	74.285	2.6739	Q8NBP7;Q8NBP7-2	Q8NBP7;Q8NBP7-2	Proprotein convertase subtilisin/kexin type 9	PCSK9
12	17.8138	12	19.3969	12	20.6015		16.3008	2	4	52.644	2.229	C9IZX4;Q5T4Y8;G9CGD6;Q6P9H4	C9IZX4;Q5T4Y8;G9CGD6;Q6P9H4	Connector enhancer of kinase suppressor of ras 3	CNKSR3
14.9459	17.8065	12	12	12	12		12	3	7	49.653	2.7978	B0YJC4;P08670;Q5JVS8;B0YJC5	B0YJC4;P08670;Q5JVS8;B0YJC5	Vimentin	VIM
14.709	17.7997	18.5465	19.5805	22.1603	21.9162		22.0382	1	16.7	11.608	132.76	P01611	P01611	Ig kappa chain V-I region Wes
19.5077	17.787	20.7557	19.0285	12.1237	12		12.0618	7	29.5	41.212	12.22	Q6Q788;C9JZZ0	Q6Q788;C9JZZ0	Apolipoprotein A-V	APOA5
20.5353	17.7798	20.9269	19.2392	18.709	18.3382	+	18.5236	6	26.4	30.276	7.2298	CON__P15497	CON__P15497
16.3508	17.7688	20.9769	22.0401	17.9757	17.7025		17.8391	2	6.2	51.872	25.934	P52209-2;P52209;K7EMN2;K7EM49;K7ELN9;K7EPF6	P52209-2;P52209;K7EMN2;K7EM49;K7ELN9;K7EPF6	6-phosphogluconate dehydrogenase, decarboxylating	PGD
12	17.7058	19.8969	18.7209	21.4027	12		16.7014	3	7.9	59.864	3.3391	Q14520-2;Q14520	Q14520-2;Q14520	Hyaluronan-binding protein 2;Hyaluronan-binding protein 2 50 kDa heavy chain;Hyaluronan-binding protein 2 50 kDa heavy chain alternate form;Hyaluronan-binding protein 2 27 kDa light chain;Hyaluronan-binding protein 2 27 kDa light chain alternate form	HABP2
19.0429	17.6902	20.749	23.7867	16.3055	17.4788		16.8921	4	40.6	17.865	25.434	E9PP50;P23528;G3V1A4;E9PK25;E9PLJ3;E9PS23;E9PQB7;Q9Y281-3;Q9Y281	E9PP50;P23528;G3V1A4;E9PK25;E9PLJ3;E9PS23;E9PQB7	Cofilin-1	CFL1
20.3066	17.6462	18.5077	19.8012	12	12		12	4	14.8	47.766	4.8216	Q5JP53;P07437;Q5ST81;P04350;P68371;A0A0B4J269;Q13509-2;Q9BVA1;Q13885;Q13509;M0R042;M0R2D3;M0QYM7;G3V2A3;K7ESM5;A0A075B736;Q5SQY0;Q3ZCM7;A6NNZ2;Q9BUF5	Q5JP53;P07437;Q5ST81;P04350;P68371;A0A0B4J269;Q13509-2;Q9BVA1;Q13885;Q13509	Tubulin beta chain;Tubulin beta-4A chain;Tubulin beta-4B chain;Tubulin beta-3 chain;Tubulin beta-2B chain;Tubulin beta-2A chain	TUBB;TUBB4A;TUBB4B;TUBB3;TUBB2B;TUBB2A
15.9598	17.6229	12	17.9577	12	12		12	2	4.4	51.911	3.3393	X6R9L0;Q13217	X6R9L0;Q13217	DnaJ homolog subfamily C member 3	DNAJC3
17.5819	17.6	18.7857	20.6023	18.9152	19.3737		19.1445	1	9.3	12.891	15.727	A0A075B6Q5	A0A075B6Q5		IGHV3-64
17.189	17.5661	18.8345	19.016	12	12		12	3	37.5	11.553	41.644	P10720	P10720	Platelet factor 4 variant;Platelet factor 4 variant(4-74);Platelet factor 4 variant(5-74);Platelet factor 4 variant(6-74)	PF4V1
16.644	17.5399	12	17.8479	12	12		12	2	5.1	70.652	2.8136	J3KS13;A0A087WVQ6;Q00610-2;Q00610;J3KRF5;K7EJJ5;A0A087WV74;A0A087WXH4;P53675-2;P53675	J3KS13;A0A087WVQ6;Q00610-2;Q00610;J3KRF5;K7EJJ5;A0A087WV74;A0A087WXH4;P53675-2;P53675	Clathrin heavy chain;Clathrin heavy chain 1;Clathrin heavy chain 2	CLTC;CLTCL1
13.7225	17.5374	12	18.3403	12	12		12	2	16.4	16.219	2.8136	H7C3I1;F6VDH7;Q3KNR6;A0A087X1H6;Q8IZP2;P50502;Q8NFI4	H7C3I1;F6VDH7;Q3KNR6;A0A087X1H6;Q8IZP2;P50502;Q8NFI4	Putative protein FAM10A4;Hsc70-interacting protein;Putative protein FAM10A5	ST13;ST13P4;ST13P5
16.4234	17.5073	18.0859	17.176	20.27	21.5048		20.8874	2	14.3	11.581	2.1233	P04209	P04209	Ig lambda chain V-II region NIG-84
18.9508	17.4757	12	18.2916	16.131	17.1038		16.6174	3	34.2	12.086	2.7623	A0A0G2JMV0;A0A0C4DH90;A0A0C4DH55	A0A0G2JMV0;A0A0C4DH90;A0A0C4DH55		IGKV3OR2-268;IGKV3D-7
16.9116	17.4697	20.3241	18.8792	19.749	20.3299		20.0394	2	35.2	11.12	4.4168	P01619	P01619	Ig kappa chain V-III region B6
18.9457	17.459	15.9547	12	21.7262	22.0909		21.9086	4	36.6	12.011	7.8235	A0A075B6J4;A0A075B6J3;A0A075B6K0	A0A075B6J4;A0A075B6J3		IGLV3-25;IGLV3-27
18.5827	17.3659	12	17.1122	14.8735	13.4269	+	14.1502	7	12.5	63.91	5.6313	CON__P19013;P19013;F8VX05;F8VZR6	CON__P19013;P19013	Keratin, type II cytoskeletal 4	KRT4
16.5718	17.3644	18.1254	12	18.9746	17.6187		18.2967	2	23.9	12.82	25.827	A0A0C4DH31	A0A0C4DH31		IGHV1-18
17.8342	17.357	16.5607	16.8359	16.32	13.6677		14.9938	4	14.9	27.679	8.4529	P31944	P31944	Caspase-14;Caspase-14 subunit p17, mature form;Caspase-14 subunit p10, mature form;Caspase-14 subunit p20, intermediate form;Caspase-14 subunit p8, intermediate form	CASP14
12	17.3525	12	12	12	12		12	1	11.1	22.109	2.3234	H7BXD5;P28676	H7BXD5;P28676	Grancalcin	GCA
15.4078	17.3393	20.9443	20.87	15.6912	18.0706		16.8809	3	21.1	16.84	7.7478	P34096	P34096	Ribonuclease 4	RNASE4
12	17.2636	12	20.4237	18.6924	16.9044		17.7984	4	31	23.356	6.3367	P09211;A8MX94;A0A087X243;A0A087X2E9	P09211;A8MX94	Glutathione S-transferase P	GSTP1
17.5108	17.263	21.778	20.5564	18.0301	17.3158		17.673	4	28.8	17.459	5.6564	H0Y5K2;B3KWK7;A6XND1;A6XND0;P17936;P17936-2;C9JMX4;H0Y485	H0Y5K2;B3KWK7;A6XND1;A6XND0;P17936;P17936-2;C9JMX4;H0Y485	Insulin-like growth factor-binding protein 3	IGFBP3
14.4112	17.2219	18.7826	12	20.5581	20.8513		20.7047	4	23.9	12.778	8.6732	A0A0B4J1Z4	A0A0B4J1Z4		IGKV1-17
12	17.1717	17.5785	19.8982	12	12		12	3	10.2	51.286	4.1611	Q92743;H0Y7G9	Q92743;H0Y7G9	Serine protease HTRA1	HTRA1
15.2184	17.1353	12	12	17.2032	12		14.6016	2	23.3	11.771	2.1938	P01781;P01782	P01781;P01782	Ig heavy chain V-III region GAL;Ig heavy chain V-III region DOB
12	17.0598	19.8327	20.9247	12	17.1811		14.5905	1	10.9	16.55	2.086	P03950	P03950	Angiogenin	ANG
17.314	17.0374	14.7856	17.2829	19.8218	19.2794		19.5506	2	28.4	15.949	14.668	A0A075B6I2;P06318;P06319	A0A075B6I2;P06318;P06319	Ig lambda chain V-VI region WLT;Ig lambda chain V-VI region EB4	IGLV6-57
12	17.0346	12	19.2821	12	12		12	3	7.6	51.83	2.8036	Q01518-2;Q01518;Q5T0R7;Q5T0R6;Q5T0R5;Q5T0R4;Q5T0R3;Q5T0R2;Q5T0R1;Q5T0R9	Q01518-2;Q01518;Q5T0R7;Q5T0R6;Q5T0R5;Q5T0R4;Q5T0R3;Q5T0R2;Q5T0R1;Q5T0R9	Adenylyl cyclase-associated protein 1;Adenylyl cyclase-associated protein	CAP1
17.1045	16.957	21.721	21.8767	16.8698	17.1581		17.0139	2	8.8	16.733	3.8048	J3KMX5;P62277	J3KMX5;P62277	40S ribosomal protein S13	RPS13
16.2351	16.903	12	19.8092	12	19.0345		15.5172	2	3.6	81.998	4.3809	G3XAK1;P26927	G3XAK1;P26927	Hepatocyte growth factor-like protein;Hepatocyte growth factor-like protein alpha chain;Hepatocyte growth factor-like protein beta chain	MST1
21.0489	16.8556	20.9288	12	24.4185	21.3866		22.9026	4	45.9	11.922	16.682	P01624	P01624	Ig kappa chain V-III region POM
12	16.8477	19.2363	21.7162	16.4709	12		14.2354	2	6.3	35.328	3.0073	F2Z393;P37837	F2Z393;P37837	Transaldolase	TALDO1
16.3147	16.8384	15.7639	24.5365	12	12	+	12	11	16	54.195	17.709	CON__Q6NT21;CON__P78385;P78385;CON__O43790;CON__Q14533;O43790;A0A087X106;Q14533;CON__Q61726	CON__Q6NT21;CON__P78385;P78385;CON__O43790;CON__Q14533;O43790;A0A087X106;Q14533;CON__Q61726	Keratin, type II cuticular Hb3;Keratin, type II cuticular Hb6;Keratin, type II cuticular Hb1	KRT83;KRT86;KRT81
19.2402	16.8347	20.733	22.2403	14.3196	16.58		15.4498	5	14.1	47.883	7.459	A0A087WVQ9;P68104-2;Q5VTE0;P68104;A0A087WV01;Q05639;A6PW80;Q5JR01	A0A087WVQ9;P68104-2;Q5VTE0;P68104;A0A087WV01;Q05639	Elongation factor 1-alpha 1;Putative elongation factor 1-alpha-like 3;Elongation factor 1-alpha;Elongation factor 1-alpha 2	EEF1A1;EEF1A1P5;EEF1A2
12	16.8241	12	17.1648	20.114	19.57		19.842	1	9.2	12.265	2.7128	P01773	P01773	Ig heavy chain V-III region BUR
16.9193	16.7716	18.7325	19.83	21.8816	21.2026		21.5421	2	31.5	11.842	5.3944	A0A087WZH9;A0A0B4J1U0	A0A087WZH9;A0A0B4J1U0		IGKV1D-33
19.3219	16.7627	15.7683	12	12	12		12	2	22.3	14.436	3.8801	F8VPF3;F8W1R7;J3KND3;G8JLA2;G3V1V0;B7Z6Z4;P60660-2;P60660;F8VZU9;G3V1Y7;F8W1I5;F8W180;P14649	F8VPF3;F8W1R7;J3KND3;G8JLA2;G3V1V0;B7Z6Z4;P60660-2;P60660;F8VZU9;G3V1Y7;F8W1I5;F8W180;P14649	Myosin light polypeptide 6;Myosin light chain 6B	MYL6;MYL6B
17.0951	16.7427	23.4705	24.5384	18.5066	17.8936	+	18.2001	8	19.9	71.482	119.71	D6RAR4;Q04756;CON__ENSEMBL:ENSBTAP00000023055	D6RAR4;Q04756;CON__ENSEMBL:ENSBTAP00000023055	Hepatocyte growth factor activator;Hepatocyte growth factor activator short chain;Hepatocyte growth factor activator long chain	HGFAC
18.6775	16.7225	19.3956	15.3441	17.4343	14.8803		16.1573	3	8.1	60.673	6.9342	Q16610;Q16610-4;Q16610-2;Q16610-3	Q16610;Q16610-4;Q16610-2	Extracellular matrix protein 1	ECM1
13.8624	16.7118	12	12	12	12		12	1	1.9	75.702	2.3109	O00187	O00187	Mannan-binding lectin serine protease 2;Mannan-binding lectin serine protease 2 A chain;Mannan-binding lectin serine protease 2 B chain	MASP2
17.6761	16.7085	12	12	14.3003	17.0726		15.6865	3	0.2	3014	3.842	A0A0A0MRA3;A0A0A0MTS7;Q8WZ42-3;Q8WZ42-10;Q8WZ42-9;Q8WZ42-5;Q8WZ42-11;Q8WZ42-4;Q8WZ42-7;Q8WZ42-2;Q8WZ42;Q8WZ42-8;Q8WZ42-13;Q8WZ42-12	A0A0A0MRA3;A0A0A0MTS7;Q8WZ42-3;Q8WZ42-10;Q8WZ42-9;Q8WZ42-5;Q8WZ42-11;Q8WZ42-4;Q8WZ42-7;Q8WZ42-2;Q8WZ42;Q8WZ42-8;Q8WZ42-13;Q8WZ42-12	Titin	TTN
15.5882	16.7032	21.2542	20.438	20.4922	21.1174	+	20.8048	7	53.8	17.794	108.6	E9PHK0;P05452;CON__Q2KIS7	E9PHK0;P05452;CON__Q2KIS7	Tetranectin	CLEC3B
12	16.6913	16.1552	19.9937	17.1841	12		14.592	3	5.4	63.84	5.7083	P03951-2;P03951;X6R3B1;D6RB32;H0Y596	P03951-2;P03951	Coagulation factor XI;Coagulation factor XIa heavy chain;Coagulation factor XIa light chain	F11
12	16.6433	12	23.3017	12	12	+	12	8	22.6	47.237	48.222	CON__Q9UE12;CON__Q15323;Q15323;CON__Q9D646;CON__Q92764;C4AM86;Q92764	CON__Q9UE12;CON__Q15323;Q15323;CON__Q9D646	Keratin, type I cuticular Ha1	KRT31
16.4204	16.6137	18.0011	18.0901	22.4985	20.9195		21.709	5	27.6	20.068	3.1319	A0A087WWV8;A0A0C4DH73;A0A0B4J2E7	A0A087WWV8		IGKV1-8
20.1877	16.5669	20.2062	14.9699	12	12		12	7	16	83.266	14.255	P00488;H0Y4W5;Q9NQP5;A6PVK5	P00488	Coagulation factor XIII A chain	F13A1
17.5361	16.5558	16.8747	12	23.3448	20.7337		22.0392	2	28.9	12.34	4.2625	A0A0A0MT36;A0A0C4DH26	A0A0A0MT36;A0A0C4DH26		IGKV6D-21;IGKV6D-41
16.4757	16.5441	17.9916	12	18.7197	19.7848		19.2523	2	24.2	14.07	15.512	P06311	P06311	Ig kappa chain V-III region IARC/BL41
16.5754	16.522	18.5783	17.9165	12	12		12	2	6.5	44	2.6126	P07093-2;P07093;P07093-3	P07093-2;P07093;P07093-3	Glia-derived nexin	SERPINE2
16.9005	16.5021	15.9628	12	19.8467	18.3548		19.1007	3	29.1	12.711	3.8597	A0A075B6S5	A0A075B6S5		IGKV1-27
17.1714	16.487	12	15.3755	15.3396	12		13.6698	1	2.5	54.981	3.1061	H7C0V9;A0A0A0MRG2;E9PG40;P05067-10;P05067-3;P05067-4;P05067-5;P05067-6;P05067-7;P05067-11;P05067-8;P05067-9;P05067	H7C0V9;A0A0A0MRG2;E9PG40;P05067-10;P05067-3;P05067-4;P05067-5;P05067-6;P05067-7;P05067-11;P05067-8;P05067-9;P05067	Amyloid beta A4 protein;N-APP;Soluble APP-alpha;Soluble APP-beta;C99;Beta-amyloid protein 42;Beta-amyloid protein 40;C83;P3(42);P3(40);C80;Gamma-secretase C-terminal fragment 59;Gamma-secretase C-terminal fragment 57;Gamma-secretase C-terminal fragment 50;C31	APP
15.4603	16.4741	12	12	20.8523	12		16.4262	3	7.4	75.51	15	P05160	P05160	Coagulation factor XIII B chain	F13B
12	16.452	16.5807	19.48	12	20.4589		16.2295	2	7.5	40.076	2.9582	P08571;D6RFL4	P08571;D6RFL4	Monocyte differentiation antigen CD14;Monocyte differentiation antigen CD14, urinary form;Monocyte differentiation antigen CD14, membrane-bound form	CD14
12	16.3814	12	12	15.6425	20.8485		18.2455	2	9.9	33.679	4.4001	F5GWF3;Q9NZP8;F5H2Z5;F5H7C8;F5H6S5	F5GWF3;Q9NZP8;F5H2Z5;F5H7C8;F5H6S5	Complement C1r subcomponent-like protein	C1RL
17.1457	16.3625	12	12	12	12		12	1	4.2	34.215	2.3567	H0YM92;J3KMZ9;H0YMD1;P01130-2;P01130-3;P01130-6;P01130-4;P01130-5;P01130	H0YM92;J3KMZ9;H0YMD1;P01130-2;P01130-3;P01130-6;P01130-4;P01130-5;P01130	Low-density lipoprotein receptor	LDLR
18.4144	16.3334	16.5028	12	12	12		12	2	7.4	38.091	4.2692	P29279	P29279	Connective tissue growth factor	CTGF
12	16.3253	19.4916	20.2964	14.7583	15.9696		15.364	1	8.6	13.075	2.4704	C9IZZ0;C9J592;C9J8S3;P51149	C9IZZ0;C9J592;C9J8S3;P51149	Ras-related protein Rab-7a	RAB7A
12	16.3161	12	16.6608	19.7019	19.9336		19.8178	2	25	11.834	12.615	P01605	P01605	Ig kappa chain V-I region Lay
15.6068	16.2403	17.3267	15.7486	12	14.43	+	13.215	2	8.6	18.281	4.1785	CON__P02754	CON__P02754
12	16.2102	21.749	20.9329	16.4602	15.4346		15.9474	3	32.1	17.813	10.569	C9J8S2;Q99969	C9J8S2;Q99969	Retinoic acid receptor responder protein 2	RARRES2
12	16.1877	12	12	12	17.0714		14.5357	3	38.5	12.201	2.9474	A0A0U1RVH6;A0A0B4J1U1	A0A0U1RVH6;A0A0B4J1U1		IGLV1-44
16.3285	16.1876	17.6887	12	12	12		12	1	6.7	27.958	2.2605	Q12794-3;Q12794-7;Q12794-2;Q12794	Q12794-3;Q12794-7;Q12794-2;Q12794	Hyaluronidase-1	HYAL1
12	16.1688	12	16.2827	13.9471	17.071		15.509	2	7	59.755	5.0328	P04040	P04040	Catalase	CAT
19.9232	16.0684	16.5814	16.2263	15.8714	12		13.9357	3	26.8	16.458	5.7161	H0YMM1;H0YKS4;H0YMD0;H0YMU9;H0YN42;P07355;P07355-2;H0YKL9;H0YKZ7;H0YLV6;H0YMT9;H0YKX9;H0YMW4;H0YNP5;H0YM50;A6NMY6;H0YLE2;H0YN52;H0YMD9;H0YNA0;H0YKV8;H0YN28;H0YL33	H0YMM1;H0YKS4;H0YMD0;H0YMU9;H0YN42;P07355;P07355-2;H0YKL9;H0YKZ7;H0YLV6;H0YMT9;H0YKX9;H0YMW4;H0YNP5;H0YM50;A6NMY6	Annexin;Annexin A2;Putative annexin A2-like protein	ANXA2;ANXA2P2
21.3591	16.0519	12	12	20.6725	20.2431		20.4578	4	47	12.772	3.2717	A0A0J9YXX1	A0A0J9YXX1
16.4302	15.9655	21.2646	22.0576	16.1946	12		14.0973	3	9.5	22.535	6.9749	F5H018;B5MDF5;J3KQE5;P62826;H0YFC6;B4DV51	F5H018;B5MDF5;J3KQE5;P62826;H0YFC6	GTP-binding nuclear protein Ran	RAN
16.9488	15.9414	17.4873	12	24.1131	21.674		22.8936	10	73.4	22.974	50.757	Q5VY30;A0A0C4DGV7;P02753	Q5VY30;A0A0C4DGV7;P02753	Retinol-binding protein 4;Plasma retinol-binding protein(1-182);Plasma retinol-binding protein(1-181);Plasma retinol-binding protein(1-179);Plasma retinol-binding protein(1-176)	RBP4
14.3371	15.9398	12	18.8816	12	12		12	2	3.6	80.532	16.536	A0A087WYY6;Q13835-2;Q13835	A0A087WYY6;Q13835-2;Q13835	Plakophilin-1	PKP1
13.239	15.5688	15.1722	12	20.8904	16.444		18.6672	2	10.2	11.418	2.9069	P01597	P01597	Ig kappa chain V-I region DEE
12	15.5669	17.5946	18.5239	12	12		12	3	7.2	75.429	6.7409	Q86UX7-2;Q86UX7;F5H1C6	Q86UX7-2;Q86UX7;F5H1C6	Fermitin family homolog 3	FERMT3
12	15.5391	19.7348	19.5894	14.5114	15.3484		14.9299	2	13.5	17.668	3.8026	H3BMH2;H3BSC1;P62491-2;Q15907-2;P62491;Q15907	H3BMH2;H3BSC1;P62491-2;Q15907-2;P62491;Q15907	Ras-related protein Rab-11A;Ras-related protein Rab-11B	RAB11A;RAB11B
17.8981	15.5378	18.7132	12	19.655	18.3982		19.0266	6	77.1	11.83	5.1691	P04206	P04206	Ig kappa chain V-III region GOL
15.7321	15.524	16.8241	21.0386	12	12		12	3	11.5	45.294	6.6166	H0Y512;Q9HDC9-2;Q9HDC9	H0Y512;Q9HDC9-2;Q9HDC9	Adipocyte plasma membrane-associated protein	APMAP
12	15.5098	20.0978	20.5617	16.6406	17.4864		17.0635	4	25.4	27.862	5.9279	K7ERG9;P00746	K7ERG9;P00746	Complement factor D	CFD
12	15.3873	12	16.6577	12	17.0911		14.5456	1	7.5	22.788	2.7459	X6R8F3;P80188-2;P80188	X6R8F3;P80188-2;P80188	Neutrophil gelatinase-associated lipocalin	LCN2
12	15.2271	18.7042	22.0559	13.9036	16.4598		15.1817	1	2.8	54.493	3.0571	P25705-2;P25705-3;P25705	P25705-2;P25705-3;P25705	ATP synthase subunit alpha, mitochondrial	ATP5A1
12	15.1284	16.5542	19.1921	12	12		12	2	16.2	26.922	2.3793	O00299	O00299	Chloride intracellular channel protein 1	CLIC1
16.065	15.0687	14.9511	12	21.1521	23.8819		22.517	3	4.7	139.76	5.3224	Q5VZU9;P29144	Q5VZU9;P29144	Tripeptidyl-peptidase 2	TPP2
12	15.0101	18.946	18.6079	17.0638	18.9468		18.0053	2	28.2	8.4984	2.2514	H0YLF3;F5H6I0;P61769	H0YLF3;F5H6I0;P61769	Beta-2-microglobulin;Beta-2-microglobulin form pI 5.3	B2M
16.3747	14.945	16.3366	12	12	12		12	2	6.1	53.162	4.8067	P06858	P06858	Lipoprotein lipase	LPL
18.2265	14.9324	17.4632	12	12	12	+	12	6	22.3	38.418	7.206	CON__P12763	CON__P12763
14.3233	14.9052	16.5213	18.9116	12	12		12	2	4.6	60.021	3.0628	Q8WWZ8	Q8WWZ8	Oncoprotein-induced transcript 3 protein	OIT3
15.2953	14.8981	19.9798	18.5585	22.9387	21.2567		22.0977	10	33.5	48.541	35.663	P29622	P29622	Kallistatin	SERPINA4
14.2647	14.8707	19.4276	22.0112	16.4742	16.9692		16.7217	5	35.1	26.143	29.461	P11226	P11226	Mannose-binding protein C	MBL2
12	14.6783	18.8431	18.6464	14.0945	14.8842		14.4893	2	17.8	11.57	2.3314	G3V3U4;G3V3I1;G3V295;G3V5Z7;P60900;G3V4S5;G3V2S7	G3V3U4;G3V3I1;G3V295;G3V5Z7;P60900;G3V4S5;G3V2S7	Proteasome subunit alpha type;Proteasome subunit alpha type-6	PSMA6
12	14.2789	18.4886	19.333	12	14.2994		13.1497	7	21.1	57.767	4.6302	P04745;Q5T085	P04745;Q5T085	Alpha-amylase 1;Alpha-amylase	AMY1A;AMY1B
14.9529	14.2163	12	12	20.5606	17.2414		18.901	2	29.1	12.618	2.8946	A0A0A0MT74	A0A0A0MT74		IGKV1-16
15.6357	13.5887	20.141	12	20.1417	18.0992		19.1204	1	13.7	12.688	2.7664	A0A0U1RVJ2;A0A075B6S9	A0A0U1RVJ2;A0A075B6S9		IGKV1D-37
19.7132	12.5017	16.5901	17.8122	12	12		12	2	32.8	6.178	5.6351	E5RIZ5;F8WE65;C9J5S7;P62937	E5RIZ5;F8WE65;C9J5S7;P62937	Peptidyl-prolyl cis-trans isomerase;Peptidyl-prolyl cis-trans isomerase A;Peptidyl-prolyl cis-trans isomerase A, N-terminally processed	PPIA
18.9384	12	24.2418	24.1978	22.9429	21.2187		22.0808	24	35.6	76.773	165.02	H0YAC1;P03952;E9PBC5;C9JCT1;C9J075;A0A0C4DGJ9;P20718	H0YAC1;P03952;E9PBC5	Plasma kallikrein;Plasma kallikrein heavy chain;Plasma kallikrein light chain	KLKB1
12	12	22.5592	23.4554	18.7676	15.859		17.3133	1	6.8	13.293	11.265	P49207	P49207	60S ribosomal protein L34	RPL34
12	12	12	21.5972	12	12	+	12	2	3.7	56.682	2.2361	CON__Q9NSB4;Q9NSB4	CON__Q9NSB4;Q9NSB4	Keratin, type II cuticular Hb2	KRT82
12	12	17.2862	21.3077	17.9313	15.3847		16.658	2	2.2	96.263	2.4906	Q8N0Z3;C9IZF0;C9J5T2	Q8N0Z3;C9IZF0;C9J5T2	Spindle and centriole-associated protein 1	SPICE1
12	12	20.1117	21.1675	14.2829	12		13.1414	2	10.5	12.656	3.9415	E5RI99;P62888	E5RI99;P62888	60S ribosomal protein L30	RPL30
12	12	21.523	20.9519	15.9726	12		13.9863	1	22.4	5.8575	2.3928	C9JB90;C9JU14;J3KR73;P20340-4;Q9NRW1-2;Q9NRW1;P20340-2;P20340;Q14964	C9JB90;C9JU14;J3KR73;P20340-4;Q9NRW1-2;Q9NRW1;P20340-2;P20340;Q14964	Ras-related protein Rab-6A;Ras-related protein Rab-6B;Ras-related protein Rab-39A	RAB6B;RAB6A;RAB39A
12	12	12	20.8865	12	12	+	12	7	19.6	46.213	3.5319	CON__Q14525;Q14525;Q14532;CON__O76011;A0A140TA62;CON__Q8IUT8;A0A140TA69;CON__Q14532;O76011;CON__Q497I4	CON__Q14525;Q14525;Q14532	Keratin, type I cuticular Ha3-II;Keratin, type I cuticular Ha2	KRT33B;KRT32
12	12	12	20.6954	12	12	+	12	9	14.8	55.802	3.9302	CON__P78386;P78386;F5GYI5	CON__P78386;P78386;F5GYI5	Keratin, type II cuticular Hb5	KRT85
12	12	12	20.5643	21.2251	21.298		21.2616	1	21.4	10.825	13.064	P01616	P01616	Ig kappa chain V-II region MIL
19.3822	12	18.939	20.5629	16.405	12	+	14.2025	4	24.1	22.975	8.1779	CON__P02662	CON__P02662
12	12	19.906	20.3625	15.8972	16.331		16.1141	1	2.2	46.871	2.1822	P38919	P38919	Eukaryotic initiation factor 4A-III;Eukaryotic initiation factor 4A-III, N-terminally processed	EIF4A3
12	12	12	20.2706	12	15.141		13.5705	2	16.7	23.611	7.6095	U3KPS2;P24158	U3KPS2;P24158	Myeloblastin	PRTN3
12	12	16.2278	20.2228	12	12		12	2	15.5	20.697	2.4145	P84077;F5H423;P61204-2;P61204	P84077;F5H423;P61204-2;P61204	ADP-ribosylation factor 1;ADP-ribosylation factor 3	ARF1;ARF3
12	12	19.5175	20.1999	12	12		12	4	8.7	71.027	3.1864	P17066;P48741	P17066;P48741	Heat shock 70 kDa protein 6;Putative heat shock 70 kDa protein 7	HSPA6;HSPA7
12	12	18.7156	20.0551	12	14.5375		13.2688	2	3.7	73.68	5.1428	P38646;D6RA73;D6RJI2	P38646;D6RA73;D6RJI2	Stress-70 protein, mitochondrial	HSPA9
12	12	12	20.0358	12	12		12	3	13.8	42.625	3.9176	P36222;H0Y3U8	P36222	Chitinase-3-like protein 1	CHI3L1
12	12	19.4002	19.7758	15.5701	12		13.785	2	8.8	14.265	3.1452	C9J9S3;C9JP48;A0A087WYY5;E7ETD8;E9PMD7;F8VR82;F8VYE8;F8W0W8;P62136-3;P36873;P62140;P62136;P36873-2;P62136-2	C9J9S3;C9JP48;A0A087WYY5;E7ETD8;E9PMD7;F8VR82;F8VYE8;F8W0W8;P62136-3;P36873;P62140;P62136;P36873-2;P62136-2	Serine/threonine-protein phosphatase;Serine/threonine-protein phosphatase PP1-alpha catalytic subunit;Serine/threonine-protein phosphatase PP1-gamma catalytic subunit;Serine/threonine-protein phosphatase PP1-beta catalytic subunit	PPP1CB;PPP1CC;PPP1CA
12	12	12	19.7466	12	12	+	12	7	17.3	47.117	2.6407	CON__A2A5Y0;CON__REFSEQ:XP_986630;CON__O76014;O76014	CON__A2A5Y0;CON__REFSEQ:XP_986630
12	12	17.6209	19.7248	12	12		12	1	17.9	8.8801	2.5607	H7C5N2;C9J5W6;A0A087WWB6;Q9UI15	H7C5N2;C9J5W6;A0A087WWB6;Q9UI15	Transgelin;Transgelin-3	TAGLN3
19.4137	12	22.8366	19.5539	22.9986	20.3525		21.6755	14	19.4	92.335	37.805	P80108;P80108-2	P80108	Phosphatidylinositol-glycan-specific phospholipase D	GPLD1
12	12	17.8636	19.5124	16.2983	12		14.1491	2	4.5	55.051	3.1584	Q9UNW1;Q9UNW1-3;Q9UNW1-4;Q9UNW1-2	Q9UNW1;Q9UNW1-3;Q9UNW1-4;Q9UNW1-2	Multiple inositol polyphosphate phosphatase 1	MINPP1
12	12	19.8299	19.4012	12	16.6803		14.3402	2	4.8	66.86	4.5445	O00391-2;O00391	O00391-2;O00391	Sulfhydryl oxidase 1	QSOX1
18.3794	12	20.3065	19.3117	21.4391	22.3322		21.8857	1	9.5	12.758	43.491	A0A0C4DH36	A0A0C4DH36		IGHV3-38
12	12	18.8896	19.2773	12	12		12	2	8.9	34.854	44.232	A0A087WXX2;P05062	A0A087WXX2;P05062	Fructose-bisphosphate aldolase;Fructose-bisphosphate aldolase B	ALDOB
12	12	18.5588	19.1652	18.132	12		15.066	2	1.5	267.01	3.7231	P00451	P00451	Coagulation factor VIII;Factor VIIIa heavy chain, 200 kDa isoform;Factor VIIIa heavy chain, 92 kDa isoform;Factor VIII B chain;Factor VIIIa light chain	F8
12	12	18.5683	19.1123	12	12		12	1	5.6	19.545	2.1707	A0A0A0MSA6;P09093;P08861	A0A0A0MSA6;P09093;P08861	Chymotrypsin-like elastase family member 3A;Chymotrypsin-like elastase family member 3B	CELA3B;CELA3A
12	12	19.1822	18.8375	12	12		12	1	1.2	145.87	2.7021	A0A096LNH2	A0A096LNH2		EFCAB8
15.4821	12	18.5994	18.7328	20.1818	12		16.0909	4	26	16.572	36.468	P12273	P12273	Prolactin-inducible protein	PIP
12	12	12	18.7287	12	16.0311		14.0155	11	54.5	19.213	2.1192	K7EMD9	K7EMD9		KRT13
12	12	21.691	18.6563	12	12		12	7	17.6	57.706	20.366	P04746;P04746-2;P19961-2;P19961;H7BZQ8;CON__Q3MHH8;C9JWK7;C9J2Z5;Q5T084	P04746;P04746-2;P19961-2;P19961	Pancreatic alpha-amylase;Alpha-amylase 2B	AMY2A;AMY2B
12	12	12	18.4465	12	12		12	1	3.4	49.312	2.1014	Q8N635;Q8N635-2	Q8N635;Q8N635-2	Meiosis-specific with OB domain-containing protein	MEIOB
12	12	12	18.2863	12	12		12	1	12.9	15.958	2.2599	J3KSN0;J3QQU6;J3QKK2;J3KTR4;Q8WVN6	J3KSN0;J3QQU6;J3QKK2;J3KTR4;Q8WVN6	Secreted and transmembrane protein 1	SECTM1
12	12	12	18.0755	12	12		12	1	11.7	21.731	4.0464	O75594	O75594	Peptidoglycan recognition protein 1	PGLYRP1
12	12	18.7029	17.8073	17.4976	16.3546		16.9261	43	38	124.02	2.7458	E7ETN3;Q5ST52	E7ETN3
12	12	15.1782	17.8041	12	12		12	2	14.9	12.175	2.3708	C9J3Q3;C9J6N5;C9JQ40;C9JW51;Q9H098;Q9H098-2;C9JYP1;C9J6Y8;X6RET8;C9JP05	C9J3Q3;C9J6N5;C9JQ40;C9JW51;Q9H098;Q9H098-2;C9JYP1;C9J6Y8;X6RET8;C9JP05	Protein FAM107B	FAM107B
12	12	12	17.4984	12	12		12	1	8.6	13.468	2.2045	E9PNF7;P42785	E9PNF7;P42785	Lysosomal Pro-X carboxypeptidase	PRCP
16.6651	12	12	17.4783	19.539	17.5704		18.5547	3	33.3	12.659	5.086	A0A0B4J1V5;A0A0B4J2H0	A0A0B4J1V5;A0A0B4J2H0		IGHV1-69;IGHV1-69-2
20.2203	12	21.3406	17.2968	23.3798	23.1778		23.2788	2	24.8	12.781	4.2246	P01602	P01602	Ig kappa chain V-I region HK102	IGKV1-5
17.0967	12	12	17.0356	12	16.3799		14.19	1	15.6	16.773	2.4532	Q6IS14;P63241;P63241-2	Q6IS14;P63241;P63241-2	Eukaryotic translation initiation factor 5A-1-like;Eukaryotic translation initiation factor 5A-1	EIF5AL1;EIF5A
18.9937	12	24.1697	16.8651	24.6478	12		18.3239	17	73.2	36.508	59.816	A0A0G2JMB2;P01877;A0A075B6N7	A0A0G2JMB2;P01877;A0A075B6N7	Ig alpha-2 chain C region	IGHA2
12	12	18.193	16.4764	12	12		12	2	20.4	18.146	2.4677	O60844	O60844	Zymogen granule membrane protein 16	ZG16
17.1953	12	18.2234	15.1829	17.4698	12		14.7349	1	8.7	13.718	3.0085	P01772	P01772	Ig heavy chain V-III region KOL
12	12	12	14.0744	20.2086	20.3976		20.3031	6	34.5	28.87	12.254	P00915;E5RH81;E5RHP7;E5RFE7;E5RJF6;E5RG81;E5RJI8;E5RIF9;E5RG43;H0YBE2;E5RII2;E5RGU8;E5RFL2	P00915;E5RH81;E5RHP7;E5RFE7;E5RJF6;E5RG81;E5RJI8;E5RIF9;E5RG43;H0YBE2	Carbonic anhydrase 1	CA1
12	12	12	13.9161	20.6946	19.7267		20.2107	22	32.7	83.267	9.9316	P06681;A0A0G2JL69;P06681-3;A0A0G2JIE7;H0Y3H6;P06681-2;B4DQI1;E9PDZ0;A0A0G2JK28;Q8N6L6;H0Y868	P06681;A0A0G2JL69;P06681-3;A0A0G2JIE7;H0Y3H6;P06681-2;B4DQI1;E9PDZ0;A0A0G2JK28	Complement C2;Complement C2b fragment;Complement C2a fragment	C2
17.9797	12	12	12	12	12		12	25	48.2	65.7	2.3355	A0A087WYJ9;A0A0B4J1U7	A0A087WYJ9		IGHM
19.2671	12	14.1244	12	12	12		12	7	10.9	104.78	18.594	A0A087X054;Q9Y4L1;E9PJ21;A0A087WWI4;K7EQK2;Q9Y4L1-2	A0A087X054;Q9Y4L1;E9PJ21;A0A087WWI4;K7EQK2;Q9Y4L1-2	Hypoxia up-regulated protein 1	HYOU1
18.3095	12	12	12	12	12		12	2	9.8	52.009	5.8766	B5A954;Q02763-2;Q02763;E5RIV9;Q02763-3	B5A954;Q02763-2;Q02763;E5RIV9;Q02763-3	Angiopoietin-1 receptor	TEK
18.4825	12	12	12	12	12		12	1	11.8	21.312	2.1831	B5MCP9;P62081	B5MCP9;P62081	40S ribosomal protein S7	RPS7
13.9111	12	18.1603	12	12	12	+	12	5	6.7	99.536	2.2338	CON__Q0V8M9	CON__Q0V8M9
12.9572	12	20.0331	12	12	12	+	12	13	16.1	106.19	5.806	CON__Q9TRI1	CON__Q9TRI1
16.7755	12	18.1575	12	12	12		12	2	3.1	118.1	2.3961	H0Y867;E7EU81;Q14789-4;Q14789-3;Q14789;Q14789-2	H0Y867;E7EU81;Q14789-4;Q14789-3;Q14789;Q14789-2	Golgin subfamily B member 1	GOLGB1
16.847	12	18.8395	12	12	12		12	1	3.7	36.161	2.3729	F8VVM2;Q00325-2;Q00325	F8VVM2;Q00325-2;Q00325	Phosphate carrier protein, mitochondrial	SLC25A3
19.1007	12	15.7441	12	12	12		12	2	16.6	16.733	5.0578	H0YCU9;Q01995	H0YCU9;Q01995	Transgelin	TAGLN
13.761	12	18.9249	12	12	12		12	5	8	124.79	8.4451	H0YLE8;P46940;A0A0J9YXZ5	H0YLE8;P46940;A0A0J9YXZ5	Ras GTPase-activating-like protein IQGAP1	IQGAP1
12	12	15.565	12	12	12		12	1	5.4	32.182	2.7124	I3L1P8;Q02978-2;Q02978	I3L1P8;Q02978-2;Q02978	Mitochondrial 2-oxoglutarate/malate carrier protein	SLC25A11
17.6882	12	12	12	12	12		12	1	8.3	30.63	2.8913	X6R9U5;O60858;O60858-3	X6R9U5;O60858;O60858-3	E3 ubiquitin-protein ligase TRIM13	TRIM13
16.5002	12	12	12	12	12		12	2	2.8	145.83	3.1211	O75533	O75533	Splicing factor 3B subunit 1	SF3B1
22.1899	12	12	12	12	12		12	1	9	11.706	7.0854	P01769	P01769	Ig heavy chain V-III region GA
18.6614	12	12	12	12	12		12	5	5.9	140.47	9.969	P26640;A0A140T954;A0A140T936;A2ABF4;A0A0G2JJT9;A0A140T904	P26640;A0A140T954;A0A140T936	Valine--tRNA ligase	VARS
12	12	18.8186	12	12	12		12	1	6.4	30.875	14.851	P40926-2;P40926	P40926-2;P40926	Malate dehydrogenase, mitochondrial	MDH2
19.9579	12	12	12	12	12		12	14	12.8	157.9	17.731	P42704;B8ZZ38;A0A0C4DG06;C9JCA9	P42704	Leucine-rich PPR motif-containing protein, mitochondrial	LRPPRC
17.4364	12	12	12	12	12		12	3	2.9	140.96	2.692	Q08211;Q08211-2	Q08211	ATP-dependent RNA helicase A	DHX9
17.2321	12	14.5271	12	12	12		12	1	3.4	47.837	2.596	Q15084-3;Q15084;Q15084-4;Q15084-5;Q15084-2	Q15084-3;Q15084;Q15084-4;Q15084-5;Q15084-2	Protein disulfide-isomerase A6	PDIA6
16.5395	12	12	12	12	12		12	1	2.7	119.7	5.8049	Q8IZL8	Q8IZL8	Proline-, glutamic acid- and leucine-rich protein 1	PELP1
14.3723	12	15.3216	12	12	12		12	1	5.1	30.705	2.1836	Q9Y6Z7	Q9Y6Z7	Collectin-10	COLEC10
18.3298	12	19.7515	12	12	13.539		12.7695	2	13.3	15.164	2.1499	Q01469;I6L8B7	Q01469;I6L8B7	Fatty acid-binding protein, epidermal	FABP5
21.3603	12	19.0689	12	13.7699	12	+	12.885	7	19.2	46.103	23.701	CON__P34955	CON__P34955
19.7976	12	12	12	14.4033	12		13.2017	11	12	131.76	11.318	J3KR24;P41252;A0A0A0MSX9;Q5TCD1;Q5TCC6	J3KR24;P41252;A0A0A0MSX9	Isoleucine--tRNA ligase, cytoplasmic	IARS
20.8547	12	17.6758	12	14.9341	12		13.4671	3	16.2	27.552	4.7891	F8VVB9;F5H5D3;Q71U36-2;Q9BQE3;Q71U36;P68363;F8VRZ4;F8VS66;F8VQQ4;P68363-2;F8VRK0;F8VX09;F8VWV9;C9JDS9;Q13748-2;P68366-2;P68366;Q6PEY2;Q13748	F8VVB9;F5H5D3;Q71U36-2;Q9BQE3;Q71U36;P68363;F8VRZ4;F8VS66;F8VQQ4;P68363-2	Tubulin alpha-1A chain;Tubulin alpha-1C chain;Tubulin alpha-1B chain	TUBA1B;TUBA1C;TUBA1A
12	12	20.6189	12	16.159	12		14.0795	2	0.7	615.65	2.7332	E7ERU0;E9PHM6;F6QMI7;E9PEB9;Q03001-8;Q5T0V7;Q6P0N6;E7ETB9;F8W9J4;Q03001-13;Q03001-3;Q03001-9;Q03001	E7ERU0;E9PHM6;F6QMI7;E9PEB9;Q03001-8;Q5T0V7;Q6P0N6;E7ETB9;F8W9J4;Q03001-13;Q03001-3;Q03001-9;Q03001	Dystonin	DST
12	12	14.5944	12	16.3101	12		14.1551	5	28.3	28.912	2.7772	V9GYE7;P36980-2;P36980	V9GYE7;P36980-2;P36980	Complement factor H-related protein 2	CFHR2
17.5969	12	19.9057	12	16.4983	12		14.2491	4	35	12.839	5.6565	A0A0B4J1X5;A0A075B7E8	A0A0B4J1X5;A0A075B7E8		IGHV3-74;IGHV3OR16-13
18.7027	12	20.7539	12	17.0091	12		14.5045	3	41.8	10.657	3.3456	A0A0B4J2B5;S4R460	A0A0B4J2B5;S4R460		IGHV3OR16-9
12	12	12	12	17.7679	12		14.884	2	1.4	133.19	2.4829	Q92835-2;Q92835;H0Y5Q9;Q92835-3	Q92835-2;Q92835;H0Y5Q9;Q92835-3	Phosphatidylinositol 3,4,5-trisphosphate 5-phosphatase 1	INPP5D
12	12	12	12	12	17.9416		14.9708	3	4.5	78.457	4.1921	P14780	P14780	Matrix metalloproteinase-9;67 kDa matrix metalloproteinase-9;82 kDa matrix metalloproteinase-9	MMP9
12	12	12	12	18.0767	12		15.0384	1	13.7	12.569	3.2219	A0A0B4J2D9	A0A0B4J2D9		IGKV1D-13
12	12	12	12	12	19.0748		15.5374	1	6.6	36.427	2.1322	Q86U70-3;Q86U70-2;Q86U70	Q86U70-3;Q86U70-2;Q86U70	LIM domain-binding protein 1	LDB1
16.3231	12	17.053	12	19.3358	12		15.6679	1	10.8	12.705	3.8279	A0A075B6J9	A0A075B6J9		IGLV2-18
14.8417	12	19.7612	12	19.7959	12		15.8979	5	66.1	11.788	2.9188	P01622	P01622	Ig kappa chain V-III region Ti
12	12	12	12	16.6056	16.405		16.5053	1	13.7	12.73	3.3178	P01601	P01601	Ig kappa chain V-I region HK101
16.426	12	18.8341	12	21.652	12		16.826	3	20.1	25.428	5.5391	I3L1J1;B4DYU0;A0A0C4DGN2;I3L145;P04278-4;P04278-2;P04278-3;P04278-5;P04278;I3L4B9;I3L2F1;B0FWH6;B0FWH5;I3L2X4;I3L1G4;I3L1C1;B0FWH7;I3L0M1	I3L1J1;B4DYU0;A0A0C4DGN2;I3L145;P04278-4;P04278-2;P04278-3;P04278-5;P04278;I3L4B9;I3L2F1;B0FWH6;B0FWH5;I3L2X4	Sex hormone-binding globulin	SHBG
12	12	23.4477	12	12	21.9328		16.9664	1	9.9	19.441	2.7946	D6RAY6;Q96MT8-4;Q96MT8-3;Q96MT8-2;Q96MT8	D6RAY6;Q96MT8-4;Q96MT8-3;Q96MT8-2;Q96MT8	Centrosomal protein of 63 kDa	CEP63
14.0157	12	12	12	17.5641	16.5545		17.0593	3	42.6	12.537	2.8376	A0A0C4DH67	A0A0C4DH67		IGKV1-8
12	12	12	12	17.1581	17.361		17.2595	1	16.3	13.277	3.4793	A0A075B6J1	A0A075B6J1		IGLV5-37
17.4489	12	16.9399	12	20.3171	15.0824		17.6997	3	45.5	12.042	7.716	A0A075B6J8	A0A075B6J8		IGLV3-19
12	12	12	12	18.2749	17.1722		17.7236	2	4.3	71.712	5.1847	Q6EMK4	Q6EMK4	Vasorin	VASN
12	12	12	12	14.2948	21.5388		17.9168	2	1.3	187.02	2.2124	Q9ULL0	Q9ULL0	Uncharacterized protein KIAA1210	KIAA1210
14.9027	12	12	12	18.6153	17.3111		17.9632	2	15.6	26.413	3.9146	Q15848	Q15848	Adiponectin	ADIPOQ
12	12	12	12	18.2532	17.8625		18.0579	3	5.4	87.527	4.0109	P33151;I3L1J2;P33151-2	P33151;I3L1J2;P33151-2	Cadherin-5	CDH5
12	12	12	12	18.0273	18.6486		18.338	2	22.2	11.342	5.8042	P01719	P01719	Ig lambda chain V-V region DEL
13.8765	12	18.6682	12	18.9576	17.8305		18.394	2	27.8	11.764	11.315	P01609;P01608;P01607	P01609;P01608;P01607	Ig kappa chain V-I region Scw;Ig kappa chain V-I region Roy;Ig kappa chain V-I region Rei
12	12	12	12	19.6147	17.5476		18.5812	4	8.5	63.463	6.2905	F8WF14;P06276;H7C4Y0;H0Y885;F8WEX7	F8WF14;P06276;H7C4Y0;H0Y885;F8WEX7	Carboxylic ester hydrolase;Cholinesterase	BCHE
12	12	12	12	19.2227	18.3109		18.7668	3	4.6	68.954	5.541	A0A0C4DGZ8;P07359	A0A0C4DGZ8;P07359	Platelet glycoprotein Ib alpha chain;Glycocalicin	GP1BA
18.9003	12	19.2306	12	18.9142	18.7701		18.8422	2	22.2	12.933	3.0899	A0A0B4J1V4;P01743	A0A0B4J1V4;P01743	Ig heavy chain V-I region HG3	IGHV1-46
12	12	12	12	18.5707	19.1469		18.8588	9	68.7	16.055	8.2156	P02042;E9PFT6;E9PEW8	P02042;E9PFT6;E9PEW8	Hemoglobin subunit delta	HBD
12	12	12	12	19.9167	18.4299		19.1733	2	14	14.069	2.1784	P04431	P04431	Ig kappa chain V-I region Walker
12	12	16.2583	12	20.3501	18.1358		19.2429	3	7.8	51.912	5.9372	J3KRP0;Q96KN2	J3KRP0;Q96KN2	Beta-Ala-His dipeptidase	CNDP1
12	12	12	12	19.5447	19.3714		19.4581	7	14.9	65.33	11.655	Q08380;K7EP36;K7EJY8;K7ESM3;K7EKQ5	Q08380	Galectin-3-binding protein	LGALS3BP
12	12	14.9974	12	19.0245	20.212		19.6183	2	31.2	11.87	63.238	P01612	P01612	Ig kappa chain V-I region Mev
18.2371	12	19.2176	12	22.5967	19.5129		21.0548	24	55.2	52.426	6.2306	A0A087WYC5;A0A0A0MS08;A0A0G2JNK4;P01857;A0A0A0MS07;P23083	A0A087WYC5;A0A0A0MS08;A0A0G2JNK4;P01857;A0A0A0MS07	Ig gamma-1 chain C region	IGHG1
12	12	12	12	21.8287	22.3468		22.0877	1	12.4	14.484	2.7726	Q5SZK0;Q5SZJ8-2;Q5SZJ8-4;Q5SZJ8	Q5SZK0;Q5SZJ8-2;Q5SZJ8-4;Q5SZJ8	BEN domain-containing protein 6	BEND6
22.3437	12	23.7094	12	27.048	17.1746		22.1113	38	68.4	46.708	323.31	A0A024R6I7;A0A0G2JRN3	A0A024R6I7;A0A0G2JRN3		SERPINA1
20.0856	12	23.3074	12	23.9789	21.6468	+	22.8129	29	25.2	164.34	155.39	CON__ENSEMBL:ENSBTAP00000024146	CON__ENSEMBL:ENSBTAP00000024146
